# Supplementary material for: Comprehensive Proteomic Analysis Revealed a Large Number of Newly Identified Proteins in the Small Extracellular Vesicles of Milk from Late-Stage Lactating Cows
Source: Animals (Basel). 2021 Aug 26;11(9):2506. doi: 10.3390/ani11092506 (PMC8470060; doi:10.3390/ani11092506)
Supplement: Supplementary file 1 [file animals-11-02506-s001.zip]

Archive with 4 entries (3 files):
- animals-1332722-online supplementary/
- animals-1332722-online supplementary/author proofed supplementary-animals-1332722.png
- animals-1332722-online supplementary/Table S1.xlsx
- animals-1332722-online supplementary/Table S2.xlsx
