# Supplementary material for: Comprehensive Proteomic Analysis Revealed a Large Number of Newly Identified Proteins in the Small Extracellular Vesicles of Milk from Late-Stage Lactating Cows
Source: Animals (Basel). 2021 Aug 26;11(9):2506. doi: 10.3390/ani11092506 (PMC8470060; doi:10.3390/ani11092506)
Supplement: Supplementary file 1 [file animals-11-02506-s001.zip › animals-1332722-online supplementary/Table S1.xlsx]

## Sheet: 2,225 proteins in milk sEVs
Table S1. Identified 2,225 proteins in milk sEVs from late-stage lactating cows.
Uniprot accession	Protein name	Gene name	Molecular Weight	Peptide count	Protein group score
Q2KJF1	Alpha-1B-glycoprotein	A1BG	54 kDa	4	0.999927
Q7SIH1	Alpha-2-macroglobulin	A2M	168 kDa	49	1
F1N412	Acetoacetyl-CoA synthetase	AACS	75 kDa	9	0.999977
Q32PA8	Mth938 domain-containing protein	AAMDC	13 kDa	2	0.997119
Q3SZK1	Angio-associated migratory cell protein	AAMP	47 kDa	1	0.976369
A6QLT9	AARS protein	AARS	107 kDa	9	0.999992
Q32LK1	Alanyl-tRNA editing protein Aarsd1	AARSD1	49 kDa	1	0.966602
E1BM99	ATP binding cassette subfamily C member 12	ABCC12	153 kDa	1	0.995183
A0A3Q1LZ85	ATP binding cassette subfamily C member 6	ABCC6	169 kDa	1	0.979116
A4IFE6	ABCE1 protein	ABCE1	67 kDa	3	0.998267
Q4GZT4	ATP-binding cassette sub-family G member 2	ABCG2	73 kDa	25	1
A7YY28	Protein ABHD14B	ABHD14B	22 kDa	7	0.999998
A5PKD9	Alpha/beta hydrolase domain-containing protein 17C	ABHD17C	36 kDa	1	0.999431
A0A3Q1M912	Abhydrolase domain containing 5	ABHD5	37 kDa	2	0.996759
A0A3Q1LQX9	Abl interactor 1	ABI1	49 kDa	7	0.998752
A0A3Q1MSV4	ABO, alpha 1-3-N-acetylgalactosaminyltransferase and alpha 1-3-galactosyltransferase	ABO	42 kDa	2	0.999994
Q3ZBN0	Costars family protein ABRACL	ABRACL	9 kDa	1	0.999904
A6QLR3	BRISC complex subunit Abraxas 2	ABRAXAS2	46 kDa	2	0.996683
Q9TTS3	Acetyl-CoA carboxylase 1	ACACA	265 kDa	31	0.999999
F1MSC3	Acetyl-CoA carboxylase beta	ACACB	273 kDa	8	0.995486
A0A3Q1LH49	ArfGAP with coiled-coil, ankyrin repeat and PH domains 2	ACAP2	32 kDa	1	0.967491
Q58DD0	Angiotensin-converting enzyme 2	ACE2	93 kDa	3	0.999902
Q32PF2	ATP-citrate synthase	ACLY	120 kDa	4	0.9966
A0A3Q1MHC4	Cytoplasmic aconitate hydratase	ACO1	99 kDa	29	0.991724
A0A3Q1MCH6	Low molecular weight phosphotyrosine protein phosphatase	ACP1	17 kDa	3	0.999918
A0A3Q1LWT4	Acyl-CoA synthetase long chain family member 1	ACSL1	81 kDa	20	0.999856
F1MEX9	Acyl-CoA synthetase long chain family member 3	ACSL3	80 kDa	11	0.999999
A0A3Q1LZ55	Acyl-CoA synthetase long chain family member 4	ACSL4	79 kDa	5	0.999583
A0A3Q1MB37	Acyl-CoA synthetase short chain family member 2	ACSS2	80 kDa	14	0.999996
P60712	Actin, cytoplasmic 1	ACTB	42 kDa	18	1
A0A3Q1NKP5	Uncharacterized protein	ACTBL2	42 kDa	8	0.999597
F1MKC4	Actin, gamma-enteric smooth muscle	ACTG2	42 kDa	8	0.999992
Q3B7N2	Alpha-actinin-1	ACTN1	103 kDa	28	0.999983
Q3ZC55	Alpha-actinin-2	ACTN2	104 kDa	10	0.999678
A5D7D1	Alpha-actinin-4	ACTN4	105 kDa	21	0.999534
Q3ZBD2	Actin-related protein 10	ACTR10	46 kDa	3	0.997608
A0A3Q1MF86	ARP1 actin related protein 1 homolog A	ACTR1A	41 kDa	11	1
A4IFE3	Beta-centractin	ACTR1B	42 kDa	4	0.999214
A7MB62	Actin-related protein 2	ACTR2	45 kDa	9	0.999361
P61157	Actin-related protein 3	ACTR3	47 kDa	12	0.99999
A0A3Q1LPZ0	Uncharacterized protein	ACTR3B	47 kDa	3	0.969336
F1MSQ2	Receptor protein serine/threonine kinase	ACVR1B	57 kDa	1	0.995401
Q10741	Disintegrin and metalloproteinase domain-containing protein 10	ADAM10	84 kDa	14	0.999989
A0A3Q1M4H2	ADAM metallopeptidase domain 9	ADAM9	91 kDa	12	0.999997
A0A3Q1NDE1	Adducin 3	ADD3	79 kDa	1	0.995242
E1BEC6	Adhesion G protein-coupled receptor F1	ADGRF1	105 kDa	9	0.999999
F1MRZ3	Adhesion G protein-coupled receptor G2	ADGRG2	106 kDa	10	0.999996
A0A3Q1LID2	Adhesion G protein-coupled receptor G6	ADGRG6	130 kDa	1	0.983907
O97831	Adhesion G protein-coupled receptor L1	ADGRL1	162 kDa	1	0.997795
O97817	Adhesion G protein-coupled receptor L2	ADGRL2	166 kDa	5	0.999404
Q3ZC42	Alcohol dehydrogenase class-3	ADH5	40 kDa	4	0.999973
Q3ZBL1	1,2-dihydroxy-3-keto-5-methylthiopentene dioxygenase	ADI1	21 kDa	2	0.992604
A0A3Q1LTP0	Uncharacterized protein	ADK	39 kDa	6	0.999959
G3MZK0	2-aminoethanethiol dioxygenase	ADO	26 kDa	1	0.999427
Q32KR8	[Protein ADP-ribosylarginine] hydrolase	ADPRH	39 kDa	1	0.953387
A3KN12	Adenylosuccinate lyase	ADSL	55 kDa	5	0.999531
A5PJR4	Adenylosuccinate synthetase isozyme 1	ADSSL1	50 kDa	2	0.989182
A0A3Q1LN46	Afadin, adherens junction formation factor	AFDN	201 kDa	8	0.999979
F1MHT1	Amylo-alpha-1, 6-glucosidase, 4-alpha-glucanotransferase	AGL	174 kDa	1	0.989458
A0A3Q1LMG9	Agrin	AGRN	210 kDa	6	0.999906
A0A3Q1LGY9	Angiotensinogen	AGT	51 kDa	7	0.999857
Q3MHL4	Adenosylhomocysteinase	AHCY	48 kDa	12	0.999999
A6QLP2	Adenosylhomocysteinase 3	AHCYL2	67 kDa	5	0.999531
A0A3Q1NE82	AHNAK nucleoprotein	AHNAK	615 kDa	36	0.999917
A0A3Q1LV73	Uncharacterized protein	AHNAK2	593 kDa	3	0.998944
Q3T0G3	AHA1, activator of heat shock 90kDa protein ATPase homolog 1 (Yeast)	AHSA1	38 kDa	4	0.999984
P12763	Alpha-2-HS-glycoprotein	AHSG	38 kDa	4	0.999783
E1BG08	Axin interactor, dorsalization associated	AIDA	35 kDa	3	0.999812
Q9BDK2	Allograft inflammatory factor 1	AIF1	17 kDa	2	0.99993
A5PJM4	Apoptosis-inducing factor 2	AIFM2	40 kDa	2	0.999154
Q0II26	Aminoacyl tRNA synthase complex-interacting multifunctional protein 2	AIMP2	35 kDa	1	0.987928
P00570	Adenylate kinase isoenzyme 1	AK1	22 kDa	3	0.971431
Q3ZCJ2	Aldo-keto reductase family 1 member A1	AKR1A1	37 kDa	9	0.999988
P16116	Aldo-keto reductase family 1 member B1	AKR1B1	36 kDa	1	0.998336
A0A3Q1MNN2	Uncharacterized protein	AKR7A2	40 kDa	7	0.999994
Q01314	RAC-alpha serine/threonine-protein kinase	AKT1	56 kDa	1	0.998384
A0A3Q1MQ45	Non-specific serine/threonine protein kinase	AKT2	55 kDa	2	0.997236
Q58DK5	Delta-aminolevulinic acid dehydratase	ALAD	36 kDa	8	0.999994
P02769	Serum albumin	ALB	69 kDa	36	1
Q9BH13	CD166 antigen	ALCAM	65 kDa	1	0.941
A6QR56	Aldehyde dehydrogenase family 16 member A1	ALDH16A1	85 kDa	5	0.99944
P48644	Retinal dehydrogenase 1	ALDH1A1	55 kDa	17	0.999999
G3X6U1	Aldehyde dehydrogenase 1 family member A2	ALDH1A2	57 kDa	2	0.994748
E1BMG9	10-formyltetrahydrofolate dehydrogenase	ALDH1L1	99 kDa	2	0.997132
Q1JPA0	Aldehyde dehydrogenase family 3 member B1	ALDH3B1	52 kDa	4	0.999415
A0A3S5ZP98	Alpha-aminoadipic semialdehyde dehydrogenase	ALDH7A1	59 kDa	14	0.999993
Q2KJH9	4-trimethylaminobutyraldehyde dehydrogenase	ALDH9A1	54 kDa	11	1
A6QLL8	Fructose-bisphosphate aldolase	ALDOA	39 kDa	13	0.999992
A0A3S5ZPB0	Fructose-bisphosphate aldolase	ALDOC	56 kDa	16	0.999999
F6QW25	Dol-P-Man:Man(5)GlcNAc(2)-PP-Dol alpha-1,3-mannosyltransferase	ALG3	63 kDa	1	0.990292
P27479	Arachidonate 15-lipoxygenase	ALOX15	75 kDa	18	1
F1MXW0	Arachidonate 15-lipoxygenase, type B	ALOX15B	76 kDa	3	0.993403
P09487	Alkaline phosphatase, tissue-nonspecific isozyme	ALPL	57 kDa	16	0.99999
P00978	Protein AMBP	AMBP	39 kDa	3	0.999998
A7MBC0	N-acetylglucosamine-6-phosphate deacetylase	AMDHD2	43 kDa	1	0.959576
F1MJQ3	Alpha-amylase	AMY2B	57 kDa	5	0.999537
P10152	Angiogenin-1	ANG1	17 kDa	4	0.999987
F1MDC0	RBR-type E3 ubiquitin transferase	ANKIB1	122 kDa	2	0.987713
F1N545	Ankyrin repeat domain 13A	ANKRD13A	67 kDa	1	0.981558
A0A3S5ZPI3	Ankyrin repeat domain 22	ANKRD22	22 kDa	1	0.999776
A0A3Q1M2N4	Ankyrin repeat and sterile alpha motif domain containing 1A	ANKS1A	117 kDa	1	0.99886
P79098	Aminopeptidase N	ANPEP	109 kDa	1	0.99629
P46193	Annexin A1	ANXA1	39 kDa	15	1
P27214	Annexin A11	ANXA11	54 kDa	13	1
P04272	Annexin A2	ANXA2	39 kDa	19	0.999993
Q3SWX7	Annexin A3	ANXA3	36 kDa	6	0.987874
P13214	Annexin A4	ANXA4	36 kDa	13	1
A0A3Q1MU33	Annexin	ANXA5	36 kDa	17	0.999999
P79134	Annexin A6	ANXA6	76 kDa	16	0.999955
P20072	Annexin A7	ANXA7	50 kDa	7	1
Q95L54	Annexin A8	ANXA8	37 kDa	2	0.977852
P48034	Aldehyde oxidase 1	AOX1	148 kDa	2	0.996005
E1BBX5	Aldehyde oxidase 3L1	AOX2	148 kDa	2	0.988763
A0A3Q1LMB5	AP complex subunit beta	AP1B1	103 kDa	18	0.999999
A0A3Q1M952	AP-1 complex subunit gamma	AP1G1	92 kDa	2	0.998851
Q2KJ81	AP-1 complex subunit mu-1	AP1M1	49 kDa	3	0.998633
Q3SYW1	AP-1 complex subunit mu-2	AP1M2	48 kDa	4	0.998957
A0A3Q1LVF9	AP-2 complex subunit alpha	AP2A1	108 kDa	21	0.999781
Q0VCK5	AP-2 complex subunit alpha-2	AP2A2	104 kDa	21	0.999952
P63009	AP-2 complex subunit beta	AP2B1	105 kDa	23	0.999986
Q3ZC13	AP-2 complex subunit mu	AP2M1	50 kDa	10	0.999755
Q17QC5	AP-2 complex subunit sigma	AP2S1	17 kDa	3	0.973228
Q32PG1	AP-3 complex subunit beta-1	AP3B1	120 kDa	4	0.999171
Q865S1	AP-3 complex subunit delta-1	AP3D1	136 kDa	3	0.999061
Q3T004	Serum amyloid P-component	APCS	25 kDa	3	0.999996
P80227	Acylamino-acid-releasing enzyme	APEH	81 kDa	1	0.969428
A0A3Q1MBH7	Aph-1 homolog A, gamma-secretase subunit	APH1A	29 kDa	2	0.998961
P15497	Apolipoprotein A-I	APOA1	30 kDa	20	0.999995
F1N3Q7	Apolipoprotein A-IV	APOA4	52 kDa	17	0.999998
E1BNR0	Apolipoprotein B	APOB	516 kDa	18	0.999959
P19035	Apolipoprotein C-III	APOC3	11 kDa	2	0.999921
Q32KY0	Apolipoprotein D	APOD	21 kDa	2	0.999743
Q03247	Apolipoprotein E	APOE	36 kDa	12	0.999999
P17690	Beta-2-glycoprotein 1	APOH	38 kDa	1	0.96169
A0A3Q1LUG2	Amyloid-beta A4 protein	APP	87 kDa	1	0.976046
A0A3Q1ND22	Adaptor protein, phosphotyrosine interacting with PH domain and leucine zipper 1	APPL1	76 kDa	10	0.99997
Q1RMW4	Adaptor protein, phosphotyrosine interacting with PH domain and leucine zipper 2	APPL2	74 kDa	8	0.999416
Q56JW4	Adenine phosphoribosyltransferase	APRT	20 kDa	6	0.99988
A0A3Q1MIQ9	A-Raf proto-oncogene, serine/threonine kinase	ARAF	68 kDa	8	0.999603
P53619	Coatomer subunit delta	ARCN1	57 kDa	8	0.999487
P84080	ADP-ribosylation factor 1	ARF1	21 kDa	19	0.999501
Q3SZF2	ADP-ribosylation factor 4	ARF4	21 kDa	20	0.999999
G3N3N1	ADP ribosylation factor 6	ARF6	20 kDa	5	0.999255
O46382	Brefeldin A-inhibited guanine nucleotide-exchange protein 1	ARFGEF1	209 kDa	2	0.968248
A0A3Q1N0C8	ADP ribosylation factor guanine nucleotide exchange factor 2	ARFGEF2	201 kDa	4	0.999881
A0A3Q1LN78	ADP ribosylation factor interacting protein 1	ARFIP1	45 kDa	1	0.991821
Q3ZCL5	Arfaptin-2	ARFIP2	38 kDa	1	0.975742
F6RWK1	Rho GTPase activating protein 1	ARHGAP1	50 kDa	3	0.998553
F1MJH8	Rho GTPase activating protein 18	ARHGAP18	73 kDa	11	0.99963
A0A3Q1LWV5	Rho GTPase activating protein 26	ARHGAP26	92 kDa	5	0.983419
A0A3Q1LGT5	Rho GTPase activating protein 28	ARHGAP28	85 kDa	1	0.95509
P19803	Rho GDP-dissociation inhibitor 1	ARHGDIA	23 kDa	5	0.999998
Q9TU03	Rho GDP-dissociation inhibitor 2	ARHGDIB	23 kDa	2	0.999956
A0A3Q1LFQ5	Rho guanine nucleotide exchange factor 1	ARHGEF1	111 kDa	1	0.953146
A0A3Q1MN47	Rho guanine nucleotide exchange factor 12	ARHGEF12	173 kDa	5	0.999943
A0A3Q1MA97	Rho guanine nucleotide exchange factor 16	ARHGEF16	80 kDa	2	0.982862
F1MJ96	Rho guanine nucleotide exchange factor 37	ARHGEF37	76 kDa	5	0.999662
Q2YDM1	ADP-ribosylation factor-like protein 1	ARL1	20 kDa	2	0.999053
A0A3Q1N5F7	ADP ribosylation factor like GTPase 13B	ARL13B	46 kDa	1	0.993265
Q5EA19	ADP-ribosylation factor-like protein 15	ARL15	23 kDa	6	0.999991
Q2TBW6	ADP-ribosylation factor-like protein 3	ARL3	21 kDa	1	0.991296
A0JN37	ADP-ribosylation factor-like 6 interacting protein 1	ARL6IP1	17 kDa	1	0.985019
Q2KI07	ADP-ribosylation factor-like protein 8B	ARL8B	22 kDa	4	0.999417
Q3ZBE1	Armadillo repeat-containing protein 1	ARMC1	31 kDa	1	0.976407
A3KMX8	Protein-glutamate O-methyltransferase	ARMT1	51 kDa	1	0.94374
Q1JP79	Actin-related protein 2/3 complex subunit 1A	ARPC1A	42 kDa	3	0.996049
Q58CQ2	Actin-related protein 2/3 complex subunit 1B	ARPC1B	41 kDa	9	0.999996
Q3MHR7	Actin-related protein 2/3 complex subunit 2	ARPC2	34 kDa	5	0.99938
Q3T035	Actin-related protein 2/3 complex subunit 3	ARPC3	21 kDa	2	0.999981
Q148J6	Actin-related protein 2/3 complex subunit 4	ARPC4	20 kDa	5	0.998241
Q3SYX9	Actin-related protein 2/3 complex subunit 5	ARPC5	16 kDa	2	0.999993
Q5E963	Actin-related protein 2/3 complex subunit 5-like protein	ARPC5L	17 kDa	1	0.986238
P17870	Beta-arrestin-1	ARRB1	47 kDa	5	0.9944
A0A3Q1MQ92	Arrestin domain containing 1	ARRDC1	46 kDa	4	0.999774
A0A3Q1N140	Uncharacterized protein	AS3MT	42 kDa	2	0.997198
A0A3Q1N7N1	ArfGAP with SH3 domain, ankyrin repeat and PH domain 3	ASAP3	96 kDa	6	0.999999
Q3SZJ0	Argininosuccinate lyase	ASL	53 kDa	5	0.994604
A5PJI5	ATPase ASNA1	ASNA1	39 kDa	1	0.994671
Q1LZA3	Asparagine synthetase [glutamine-hydrolyzing]	ASNS	64 kDa	13	1
Q32LE5	Isoaspartyl peptidase/L-asparaginase	ASRGL1	32 kDa	5	0.999959
P14568	Argininosuccinate synthase	ASS1	46 kDa	1	0.987571
A0A3Q1N8Y5	Arginyl-tRNA--protein transferase 1	ATE1	60 kDa	1	0.959989
A0A3Q1LZW5	Autophagy related 16 like 1	ATG16L1	66 kDa	1	0.999531
Q0VCL3	Ubiquitin-like-conjugating enzyme ATG3	ATG3	36 kDa	3	0.99969
Q3MQ24	Autophagy protein 5	ATG5	32 kDa	1	0.956628
Q0VCK0	Bifunctional purine biosynthesis protein PURH	ATIC	64 kDa	18	1
Q3T0E0	Copper transport protein ATOX1	ATOX1	7 kDa	2	0.999983
A0A3Q1M288	Phospholipid-transporting ATPase	ATP11A	130 kDa	1	0.941785
A0A3Q1MDW8	Phospholipid-transporting ATPase	ATP11B	94 kDa	3	0.999796
A0A3Q1LMJ5	Cation-transporting ATPase	ATP13A3	142 kDa	22	0.999991
F1N272	Cation-transporting ATPase	ATP13A4	134 kDa	27	0.999997
A0A3Q1LVI6	ATPase 13A5	ATP13A5	128 kDa	2	0.998773
Q08DA1	Sodium/potassium-transporting ATPase subunit alpha-1	ATP1A1	113 kDa	8	0.999928
A2VDL6	Sodium/potassium-transporting ATPase subunit alpha-2	ATP1A2	112 kDa	1	0.964612
A0A3Q1MDH1	Calcium-transporting ATPase	ATP2B1	131 kDa	6	0.994336
A0A3Q1LUI4	Calcium-transporting ATPase	ATP2B2	133 kDa	14	0.99992
A0A3Q1LYD6	ATPase secretory pathway Ca2+ transporting 2	ATP2C2	107 kDa	4	0.983824
P40682	V-type proton ATPase subunit S1	ATP6AP1	52 kDa	1	0.993942
P81134	Renin receptor	ATP6AP2	39 kDa	1	0.997951
P31404	V-type proton ATPase catalytic subunit A	ATP6V1A	68 kDa	9	0.99984
P31408	V-type proton ATPase subunit B, brain isoform	ATP6V1B2	57 kDa	8	0.999839
P21282	V-type proton ATPase subunit C 1	ATP6V1C1	44 kDa	1	0.940999
P39942	V-type proton ATPase subunit D	ATP6V1D	28 kDa	1	0.980982
P11019	V-type proton ATPase subunit E 1	ATP6V1E1	26 kDa	3	0.993041
Q28029	V-type proton ATPase subunit F	ATP6V1F	13 kDa	2	0.949712
P79251	V-type proton ATPase subunit G 1	ATP6V1G1	14 kDa	3	0.999996
O46563	V-type proton ATPase subunit H	ATP6V1H	56 kDa	7	0.999939
A0A3Q1M9J5	Phospholipid-transporting ATPase	ATP8B1	141 kDa	8	0.997289
A0A3Q1LHA5	Phospholipid-transporting ATPase	ATP9A	119 kDa	6	0.999666
A0A3S5ZP40	Attractin	ATRN	157 kDa	8	0.999862
Q2TBW0	Ataxin-10	ATXN10	53 kDa	4	0.999571
Q3ZC65	AUP1, lipid droplet regulating VLDL assembly factor	AUP1	46 kDa	1	0.998221
F1N025	AVL9 cell migration associated	AVL9	72 kDa	3	0.998577
Q3ZCH5	Zinc-alpha-2-glycoprotein	AZGP1	34 kDa	9	0.999992
G3N0Q8	Azurocidin 1	AZU1	27 kDa	3	0.998794
P01888	Beta-2-microglobulin	B2M	14 kDa	3	0.999987
P08037	Beta-1,4-galactosyltransferase 1	B4GALT1	45 kDa	8	0.999998
A6QQW8	BRISC and BRCA1-A complex member 2	BABAM2	44 kDa	2	0.999052
Q2TA08	BAG family molecular chaperone regulator 5	BAG5	51 kDa	3	0.999749
A0A3Q1MCE0	BCL2 associated athanogene 6	BAG6	50 kDa	2	0.983791
Q5EAD0	Brain-specific angiogenesis inhibitor 1-associated protein 2	BAIAP2	58 kDa	9	0.999772
F1MXR0	BAI1 associated protein 2 like 1	BAIAP2L1	57 kDa	7	0.99808
P61283	Barrier-to-autointegration factor	BANF1	10 kDa	2	0.999553
F1MU28	Uncharacterized protein	BANK1	88 kDa	1	0.996654
P80724	Brain acid soluble protein 1	BASP1	23 kDa	7	0.999996
A0A3Q1LQB6	Breast carcinoma amplified sequence 1	BCAS1	64 kDa	2	0.998682
F1N6R8	BCAS3, microtubule associated cell migration factor	BCAS3	91 kDa	1	0.987575
Q0II48	Bcl-2-like protein 15	BCL2L15	18 kDa	5	0.999974
Q3T046	3-hydroxybutyrate dehydrogenase type 2	BDH2	27 kDa	5	0.999671
P21809	Biglycan	BGN	42 kDa	1	0.998652
E1BCZ1	BICD family like cargo adaptor 1	BICDL1	65 kDa	3	0.997147
Q17QH5	BH3 interacting domain death agonist	BID	22 kDa	2	0.998166
A0A3Q1LRI6	Bridging integrator 2	BIN2	55 kDa	2	0.996732
A0A3Q1M4A1	Bridging integrator 3	BIN3	30 kDa	3	0.998803
F1N610	Uncharacterized protein	BLA-DQB	30 kDa	1	0.99892
E1BL29	Bleomycin hydrolase	BLMH	53 kDa	1	0.990755
A0A3Q1MQ83	Biliverdin reductase A	BLVRA	34 kDa	9	0.999925
P52556	Flavin reductase (NADPH)	BLVRB	22 kDa	8	1
F1MCE7	Receptor protein serine/threonine kinase	BMPR1A	60 kDa	2	0.957134
F1MYN0	Uncharacterized protein	BOLA2B	10 kDa	2	0.999493
A0A3Q1LRW6	Uncharacterized protein	BOLA-A	41 kDa	3	0.997962
A6H6Y1	BOLA-DQA1 protein	BOLA-DQA1	28 kDa	1	0.973201
E1BLZ1	Uncharacterized protein	BOLA-DQA2	34 kDa	1	0.998517
Q9TVC8	BoLa class II histocompatibility antigen, DQB*0101 beta chain	BoLA-DQB	30 kDa	4	0.999999
Q30309	BoLA-DR-alpha	BoLA-DRA	28 kDa	5	0.999986
A0A3Q1M088	Uncharacterized protein	BOLA-DRB2	29 kDa	3	0.998675
F1MJU5	Uncharacterized protein	BOLA-DRB3	31 kDa	4	0.995644
A0A3Q1MG36	Uncharacterized protein	BOLA-N	45 kDa	1	0.941859
F1MPL6	Uncharacterized protein	BOLA-NC1	35 kDa	2	0.999993
Q8SPF8	BPI fold-containing family B member 1	BPIFB1	52 kDa	2	0.999963
Q3ZCK3	3'(2'),5'-bisphosphate nucleotidase 1	BPNT1	33 kDa	9	0.999953
A8YXX8	BRICK1, SCAR/WAVE actin nucleating complex subunit	BRK1	9 kDa	4	0.999775
F1MU85	BRO1 domain and CAAX motif containing	BROX	46 kDa	7	0.999967
F6RFP6	Basigin	BSG	35 kDa	9	0.999996
F1MKU3	B-box and SPRY domain containing	BSPRY	45 kDa	11	0.999952
A6QQ07	Biotinidase	BTD	58 kDa	1	0.997903
F1MZQ4	Butyrophilin subfamily 1 member A1	BTN1A1	59 kDa	26	0.999999
F1MZK4	Basic leucine zipper and W2 domains 1	BZW1	48 kDa	1	0.959456
A0A3S5ZP35	Basic leucine zipper and W2 domains 2	BZW2	58 kDa	1	0.989139
A0A3Q1LT24	Uncharacterized protein	C16H1orf21	13 kDa	1	0.999853
E1BCP5	Chromosome 19 C17orf75 homolog	C19H17orf75	44 kDa	2	0.997356
A0A3Q1MGP1	Complement C1r	C1R	81 kDa	2	0.948846
Q3SYW2	Complement C2	C2	83 kDa	5	0.997559
E1BBG4	Chromosome 20 C5orf51 homolog	C20H5orf51	34 kDa	3	0.999994
E1B7W2	Chromosome 2 C2orf72 homolog	C2H2orf72	30 kDa	1	0.997027
Q2UVX4	Complement C3	C3	187 kDa	72	1
G3N3D3	Chromosome 3 C1orf68 homolog	C3H1orf68	28 kDa	1	0.999057
E1BH06	Uncharacterized protein	C4A	193 kDa	35	0.999997
Q28065	C4b-binding protein alpha chain	C4BPA	69 kDa	4	0.998616
F1MY85	Complement C5a anaphylatoxin	C5	189 kDa	10	0.999993
Q673L2	C5a anaphylatoxin receptor	C5AR1	39 kDa	1	0.997271
Q29RU4	Complement component C6	C6	105 kDa	9	0.999928
F1MD47	Chromosome 6 C4orf19 homolog	C6H4orf19	34 kDa	5	0.999997
Q29RQ1	Complement component C7	C7	93 kDa	19	0.999973
F1N102	Complement C8 beta chain	C8B	67 kDa	3	0.999169
A0A3Q1ME55	Uncharacterized protein	C8G	51 kDa	2	0.966738
Q3MHN2	Complement component C9	C9	62 kDa	11	0.999981
Q3SZX4	Carbonic anhydrase 3	CA3	29 kDa	1	0.997915
A4IFV2	CA8 protein	CA8	33 kDa	3	0.999724
Q29RI6	Calcium-binding protein 39	CAB39	40 kDa	10	0.999988
F1MMV6	Calcium binding protein 39 like	CAB39L	39 kDa	10	0.999978
F1N1E0	Voltage-dependent P/Q-type calcium channel subunit alpha	CACNA1A	282 kDa	1	0.967918
Q3T168	Calcyclin-binding protein	CACYBP	26 kDa	3	0.99986
F1MVC0	Uncharacterized protein	CAD	243 kDa	22	0.999956
P04467	Calbindin	CALB1	30 kDa	8	0.999987
O18737	Calcium-binding and coiled-coil domain-containing protein 2	CALCOCO2	53 kDa	2	0.993745
P62157	Calmodulin	CALM	17 kDa	5	1
P52193	Calreticulin	CALR	48 kDa	3	0.996711
Q2HJF7	Calcium/calmodulin-dependent protein kinase type II subunit delta	CAMK2D	55 kDa	2	0.999878
A7MBJ5	Cullin-associated NEDD8-dissociated protein 1	CAND1	136 kDa	17	0.999999
A6QLB7	Adenylyl cyclase-associated protein	CAP1	51 kDa	10	0.999999
Q865V6	Macrophage-capping protein	CAPG	39 kDa	9	0.999972
Q27970	Calpain-1 catalytic subunit	CAPN1	82 kDa	16	0.999896
Q27971	Calpain-2 catalytic subunit	CAPN2	80 kDa	7	0.999908
E1BJ18	Calpain 6	CAPN6	75 kDa	3	0.994294
E1BIX3	Calpain 7	CAPN7	93 kDa	16	0.999649
P13135	Calpain small subunit 1	CAPNS1	28 kDa	4	0.99982
A4FUA8	F-actin-capping protein subunit alpha-1	CAPZA1	33 kDa	11	0.999997
Q5E997	F-actin-capping protein subunit alpha-2	CAPZA2	33 kDa	7	0.99498
P79136	F-actin-capping protein subunit beta	CAPZB	34 kDa	8	0.999999
Q2NKU4	Calcium regulated heat stable protein 1, 24kDa	CARHSP1	16 kDa	1	0.999968
A0A3Q1NEH7	Capping protein regulator and myosin 1 linker 1	CARMIL1	157 kDa	27	0.999999
A0A3Q1LK90	Cysteinyl-tRNA synthetase	CARS	90 kDa	2	0.995213
Q08DY9	Caspase-3	CASP3	31 kDa	4	0.99564
Q3T0P5	Caspase-6	CASP6	33 kDa	2	0.999943
F1MD58	Caspase 7	CASP7	36 kDa	1	0.998592
Q2LGB8	Caspase 8	CASP8	57 kDa	1	0.99373
P00432	Catalase	CAT	60 kDa	1	0.999003
P22226	Cathelicidin-1	CATHL1	18 kDa	9	0.999995
P19660	Cathelicidin-2	CATHL2	20 kDa	1	0.998649
P33046	Cathelicidin-4	CATHL4	16 kDa	3	0.999675
P54229	Cathelicidin-5	CATHL5	18 kDa	1	0.992327
P54228	Cathelicidin-6	CATHL6	18 kDa	3	0.987312
P56425	Cathelicidin-7	CATHL7	19 kDa	2	0.999865
E1B9S8	Core-binding factor subunit beta	CBFB	22 kDa	1	0.943971
F1MEW4	Cystathionine beta-synthase	CBS	63 kDa	2	0.959495
A5PKI6	CC2D1A protein	CC2D1A	104 kDa	7	0.994858
F1N7R5	Coiled-coil and C2 domain containing 1B	CC2D1B	94 kDa	6	0.998394
A0A3Q1LKF0	Coiled-coil domain containing 91	CCDC91	46 kDa	1	0.97719
A6YT15	C-C motif chemokine	CCL28	15 kDa	1	0.998789
A0A3Q1LQ70	CCM2 scaffold protein	CCM2	50 kDa	1	0.999992
A0A3Q1MGL1	Cyclin Y	CCNY	33 kDa	2	0.986512
E1BBI6	Cyclin Y like 1	CCNYL1	41 kDa	3	0.997793
A0JN72	Chemokine (C-C motif) receptor 1	CCR1	41 kDa	1	0.99963
E1BE86	Copper chaperone for superoxide dismutase	CCS	29 kDa	1	0.999104
Q3ZBH0	T-complex protein 1 subunit beta	CCT2	57 kDa	13	0.999997
Q3T0K2	T-complex protein 1 subunit gamma	CCT3	61 kDa	15	0.999992
Q2T9X2	T-complex protein 1 subunit delta	CCT4	58 kDa	4	0.999442
F1MWD3	Chaperonin containing TCP1 subunit 5	CCT5	60 kDa	7	0.999116
Q3MHL7	T-complex protein 1 subunit zeta	CCT6A	58 kDa	6	0.999985
Q2NKZ1	T-complex protein 1 subunit eta	CCT7	59 kDa	8	0.999988
Q3ZCI9	T-complex protein 1 subunit theta	CCT8	60 kDa	16	0.999989
Q0VD30	Vacuolar fusion protein CCZ1 homolog	CCZ1	56 kDa	3	0.999092
F1MPE1	CD109 molecule	CD109	161 kDa	13	0.999971
Q95122	Monocyte differentiation antigen CD14	CD14	40 kDa	8	0.999998
Q3ZBH3	CD151 antigen	CD151	28 kDa	2	0.99978
A0A3Q1M1B6	CD177 molecule	CD177	43 kDa	5	0.999685
A0A3Q1ME19	CD2 associated protein	CD2AP	84 kDa	5	0.999886
A0A3Q1ML46	Uncharacterized protein	CD300A	33 kDa	1	0.956821
A6QNY1	CD320 antigen	CD320	27 kDa	1	0.999978
P26201	Platelet glycoprotein 4	CD36	53 kDa	9	0.999963
A0A3Q1LJV2	CD38 molecule	CD38	30 kDa	1	0.978815
Q29423	CD44 antigen	CD44	40 kDa	2	0.999881
A0A3Q1LW07	Membrane cofactor protein	CD46	37 kDa	5	0.99999
Q9N0K1	Leukocyte surface antigen CD47	CD47	33 kDa	2	0.998795
Q2KHZ6	CD48 molecule	CD48	28 kDa	3	0.997426
Q58DM3	Leukocyte surface antigen CD53	CD53	24 kDa	1	0.954367
F6PZJ9	CD58 molecule	CD58	27 kDa	1	0.997381
Q32PA1	CD59 molecule	CD59	14 kDa	2	0.999939
A6QNW7	CD5 molecule like	CD5L	50 kDa	6	0.999995
Q9XSK2	CD63 antigen	CD63	26 kDa	2	0.985101
A0A3Q1MEG8	CD74 molecule	CD74	30 kDa	1	0.986093
A0A3S5ZP81	CD80 molecule	CD80	34 kDa	1	0.965414
Q3ZCD0	CD81 antigen	CD81	26 kDa	1	0.993342
A0A3Q1NA52	Tetraspanin	CD82	37 kDa	5	0.999978
P30932	CD9 antigen	CD9	25 kDa	6	0.999973
A1A4K1	CD99 antigen-like protein 2	CD99L2	23 kDa	1	0.998969
Q5EAC6	Hsp90 co-chaperone Cdc37	CDC37	45 kDa	11	0.999999
Q2KJ93	Cell division control protein 42 homolog	CDC42	21 kDa	8	0.999832
A0A3Q1LL59	Non-specific serine/threonine protein kinase	CDC42BPA	200 kDa	4	0.999924
E1BP72	CDC42 binding protein kinase beta	CDC42BPB	189 kDa	16	0.999541
A0A3Q1MA37	CDC42 binding protein kinase gamma	CDC42BPG	182 kDa	1	0.951556
Q17QW1	Cdc42 effector protein 1	CDC42EP1	37 kDa	1	0.945686
Q5BIS3	CDC42 small effector protein 1	CDC42SE1	9 kDa	1	0.995493
Q6R8F2	Cadherin-1	CDH1	98 kDa	3	0.977628
Q5E9G7	Cadherin 16	CDH16	90 kDa	3	0.998365
Q02399	Cyclin-dependent-like kinase 5	CDK5	33 kDa	1	0.98323
A0A3Q1MQ27	Uncharacterized protein	CEACAM1	48 kDa	2	0.999999
A0A3Q1MXV0	Uncharacterized protein	CEACAM19	43 kDa	1	0.966117
F1MNY2	Cell migration inducing hyaluronidase 2	CEMIP2	155 kDa	5	0.999422
A0A3Q1N1T4	Centromere protein I	CENPI	84 kDa	1	0.984034
G5E5N8	Uncharacterized protein	CEP126	128 kDa	1	0.972225
P81187	Complement factor B	CFB	85 kDa	20	0.999999
Q3T0A3	Complement factor D	CFD	28 kDa	1	0.971415
Q28085	Complement factor H	CFH	140 kDa	6	0.998194
A0A3Q1LGM4	Complement factor I	CFI	65 kDa	4	0.998529
Q5E9F7	Cofilin-1	CFL1	19 kDa	10	0.999999
P23805	Conglutinin	CGN1	38 kDa	1	0.987206
P30922	Chitinase-3-like protein 1	CHI3L1	43 kDa	17	0.999986
Q5EAB4	Chitinase domain-containing protein 1	CHID1	45 kDa	1	0.99239
Q3T0U5	Charged multivesicular body protein 2A	CHMP2A	25 kDa	2	0.999595
Q3SX42	Charged multivesicular body protein 2b	CHMP2B	24 kDa	3	0.998248
Q58CS7	Charged multivesicular body protein 3	CHMP3	25 kDa	4	0.999957
A2VDY3	Charged multivesicular body protein 4a	CHMP4A	25 kDa	7	0.999998
Q08E32	CHMP4B protein	CHMP4B	25 kDa	5	0.999998
Q2HJ35	Charged multivesicular body protein 4C	CHMP4C	26 kDa	2	0.959856
F1MZV2	Charged multivesicular body protein 5	CHMP5	25 kDa	3	0.999999
Q148L0	Charged multivesicular body protein 6	CHMP6	24 kDa	2	0.999992
A6H704	CHMP7 protein	CHMP7	51 kDa	2	0.980431
Q29RL2	Cysteine and histidine-rich domain-containing protein 1	CHORDC1	37 kDa	2	1
Q3SYS6	Calcineurin B homologous protein 1	CHP1	22 kDa	6	0.999968
A0A3Q1M362	Carbohydrate sulfotransferase	CHST12	52 kDa	1	0.982431
Q5EAC7	Anamorsin	CIAPIN1	33 kDa	3	0.994624
Q17QE5	Calcium and integrin-binding protein 1	CIB1	22 kDa	8	0.999999
A4FUX1	CIDEA protein	CIDEA	25 kDa	6	0.999989
Q5EA61	Creatine kinase B-type	CKB	43 kDa	4	0.998738
Q765N9	Claudin-3	CLDN3	23 kDa	3	0.999986
Q6BBL6	Claudin-4	CLDN4	22 kDa	1	0.992785
Q3B7N4	Claudin-7	CLDN7	22 kDa	1	0.983033
A4IFM4	Claudin	CLDN8	25 kDa	2	0.984842
F1MDM0	C-type lectin domain family 12 member A	CLEC12A	31 kDa	1	0.974776
Q2KIS7	Tetranectin	CLEC3B	22 kDa	3	0.998402
Q5E9B7	Chloride intracellular channel protein 1	CLIC1	27 kDa	7	0.999938
A2VE46	Chloride intracellular channel 2	CLIC2	28 kDa	5	0.999301
Q9XSA7	Chloride intracellular channel protein 4	CLIC4	29 kDa	15	1
A7Z035	Clathrin interactor 1	CLINT1	71 kDa	2	0.999465
A0A3Q1LQZ3	CAP-Gly domain containing linker protein 1	CLIP1	156 kDa	4	0.988657
P04973	Clathrin light chain A	CLTA	27 kDa	1	0.943834
P04975	Clathrin light chain B	CLTB	25 kDa	1	0.984459
P49951	Clathrin heavy chain 1	CLTC	192 kDa	41	0.999998
P17697	Clusterin	CLU	51 kDa	14	0.999997
Q2KIW9	UMP-CMP kinase	CMPK1	22 kDa	8	0.999998
F1N680	CKLF like MARVEL transmembrane domain containing 6	CMTM6	20 kDa	1	0.997564
Q1JQ95	CKLF-like MARVEL transmembrane domain containing 7	CMTM7	18 kDa	1	0.998176
A0A3Q1LRN1	Cardiomyopathy associated 5	CMYA5	432 kDa	1	0.998466
Q3T0Q6	Cellular nucleic acid-binding protein	CNBP	19 kDa	1	0.981729
Q3ZC84	Cytosolic non-specific dipeptidase	CNDP2	53 kDa	21	0.999999
E1B9A8	Uncharacterized protein	CNKSR1	78 kDa	2	0.999421
A0A3Q1LWT5	Cyclin and CBS domain divalent metal cation transport mediator 3	CNNM3	80 kDa	4	0.953596
P06623	2',3'-cyclic-nucleotide 3'-phosphodiesterase	CNP	45 kDa	5	0.999514
A0A3Q1LQY1	Ciliary neurotrophic factor receptor	CNTFR	43 kDa	7	0.999961
A0A3Q1MSN7	Coenzyme A synthase	COASY	66 kDa	2	0.988941
A0A3Q1MCY4	Uncharacterized protein	COBLL1	142 kDa	4	0.998364
A8E654	COL18A1 protein	COL18A1	135 kDa	2	0.991907
Q9GKI7	Collagen type IV alpha-3-binding protein	COL4A3BP	71 kDa	2	0.998125
A6QP79	Collectin-12	COLEC12	82 kDa	5	0.999637
F1N7D3	COMM domain containing 8	COMMD8	21 kDa	2	0.999785
Q2TBN5	COMM domain-containing protein 9	COMMD9	22 kDa	1	0.99511
A7MBI7	Catechol O-methyltransferase	COMT	30 kDa	2	0.999007
Q27954	Coatomer subunit alpha	COPA	138 kDa	15	0.999993
A0JN39	Coatomer subunit beta	COPB1	107 kDa	11	0.999905
P35605	Coatomer subunit beta'	COPB2	102 kDa	9	0.999366
Q28104	Coatomer subunit epsilon	COPE	34 kDa	1	0.999456
P53620	Coatomer subunit gamma-1	COPG1	97 kDa	8	0.999897
G3X736	COP9 signalosome subunit 2	COPS2	52 kDa	4	0.999927
A6H7B5	COP9 signalosome complex subunit 3	COPS3	48 kDa	3	0.999941
Q3SZA0	COP9 signalosome complex subunit 4	COPS4	46 kDa	6	0.999926
F1MBP8	COP9 signalosome subunit 5	COPS5	38 kDa	4	0.96313
A6QQ21	COP9 signalosome complex subunit 6	COPS6	36 kDa	2	0.990949
F6QE33	COP9 signalosome subunit 7A	COPS7A	30 kDa	2	0.994934
A4FV74	COP9 signalosome subunit 8	COPS8	23 kDa	1	0.996812
P35604	Coatomer subunit zeta-1	COPZ1	20 kDa	1	0.997363
Q92176	Coronin-1A	CORO1A	51 kDa	5	0.999951
H7BWW0	Coronin	CORO1B	54 kDa	6	0.999939
A2VDN8	Coronin	CORO1C	53 kDa	2	0.999149
Q2HJ57	Coactosin-like protein	COTL1	16 kDa	4	0.9996
A0A3Q1NJB1	Ceruloplasmin	CP	121 kDa	26	1
Q2KIG3	Carboxypeptidase B2	CPB2	49 kDa	1	0.998808
Q08DB4	Copine-1	CPNE1	59 kDa	4	0.996655
F1MS45	Copine 2	CPNE2	61 kDa	3	0.994436
A5PJY9	CPNE3 protein	CPNE3	60 kDa	12	0.999976
A0A3Q1LMG7	Copine 8	CPNE8	61 kDa	6	0.998298
Q58DC0	Serine/threonine-protein phosphatase CPPED1	CPPED1	35 kDa	1	0.999901
Q0VCQ0	Ceramide-1-phosphate transfer protein	CPTP	25 kDa	1	0.991649
P62964	Cellular retinoic acid-binding protein 1	CRABP1	16 kDa	1	0.985704
E1BER4	Uncharacterized protein	CRACR2A	82 kDa	2	0.981786
A0A3Q1LJY8	Uncharacterized protein	CRB3	13 kDa	1	0.999842
F1MX50	Cellular repressor of E1A stimulated genes 1	CREG1	24 kDa	2	0.998242
Q0VFX8	Cysteine-rich protein 2	CRIP2	23 kDa	2	0.996138
Q3ZCL0	Cysteine-rich secretory protein 2	CRISP3	27 kDa	3	0.998337
A6QR60	CRISPLD1 protein	CRISPLD1	57 kDa	1	0.998189
A6QLZ7	Cysteine-rich secretory protein LCCL domain-containing 2	CRISPLD2	56 kDa	6	0.999657
E1BQ32	CRK proto-oncogene, adaptor protein	CRK	34 kDa	4	0.999889
G3N016	CRK like proto-oncogene, adaptor protein	CRKL	33 kDa	3	0.999996
A0A3Q1LN98	Cartilage acidic protein 1	CRTAC1	67 kDa	9	0.999999
P02510	Alpha-crystallin B chain	CRYAB	20 kDa	1	0.99994
A0A3Q1LX44	Crystallin beta-gamma domain containing 1	CRYBG1	225 kDa	1	0.989807
O97764	Zeta-crystallin	CRYZ	35 kDa	6	0.999936
E1BP41	Cysteine sulfinic acid decarboxylase	CSAD	55 kDa	7	1
A5D785	Exportin-2	CSE1L	110 kDa	1	0.998209
F1MXH7	Colony stimulating factor 2 receptor beta common subunit	CSF2RB	98 kDa	9	0.998544
Q0VBZ0	Tyrosine-protein kinase CSK	CSK	51 kDa	4	0.956234
P02662	Alpha-S1-casein	CSN1S1	25 kDa	6	0.999923
P02663	Alpha-S2-casein	CSN1S2	26 kDa	10	0.999998
P02666	Beta-casein	CSN2	25 kDa	2	0.999938
P02668	Kappa-casein	CSN3	21 kDa	3	0.999817
P67827	Casein kinase I isoform alpha	CSNK1A1	38 kDa	9	0.999666
P35507	Casein kinase I isoform beta	CSNK1B	39 kDa	2	0.949736
A7E3X2	Casein kinase I isoform gamma-1	CSNK1G1	53 kDa	3	0.995144
A0A3Q1LXL6	Casein kinase I isoform gamma-3	CSNK1G3	46 kDa	4	0.998686
P67868	Casein kinase II subunit beta	CSNK2B	25 kDa	2	0.999338
Q3MHY1	Cysteine and glycine-rich protein 1	CSRP1	21 kDa	5	0.999091
P01035	Cystatin-C	CST3	16 kDa	1	0.945922
Q5DPW9	Cystatin E/M	CST6	16 kDa	1	0.974862
P25417	Cystatin-B	CSTB	11 kDa	2	1
A0A3Q1M504	C-terminal binding protein 1	CTBP1	48 kDa	1	0.999616
E1BDE3	CTD small phosphatase 1	CTDSP1	29 kDa	2	0.9945
Q2KJ43	CTD (Carboxy-terminal domain, RNA polymerase II, polypeptide A) small phosphatase 2	CTDSP2	31 kDa	1	0.963452
Q58DW2	Cystathionine gamma-lyase	CTH	44 kDa	2	0.990073
Q3MHM6	Catenin alpha-1	CTNNA1	100 kDa	4	0.964637
Q0VCX4	Catenin beta-1	CTNNB1	86 kDa	1	0.993841
A0A3Q1LLH4	Catenin delta 1	CTNND1	105 kDa	5	0.998276
A0JNE9	CTP synthase	CTPS1	67 kDa	4	0.986674
Q1RMS2	CTP synthase 2	CTPS2	65 kDa	4	0.998579
P07688	Cathepsin B	CTSB	37 kDa	1	0.988625
Q3ZCJ8	Dipeptidyl peptidase 1	CTSC	52 kDa	5	0.999974
P25975	Cathepsin L1	CTSL	37 kDa	1	0.999741
P25326	Cathepsin S	CTSS	37 kDa	1	0.999989
A0A3Q1MR68	Cortactin	CTTN	56 kDa	2	0.976492
F1MYD0	Cullin 1	CUL1	90 kDa	3	0.996571
A0A3Q1N1U0	Cullin 2	CUL2	84 kDa	3	0.989141
A0A3Q1MRG1	Cullin 3	CUL3	84 kDa	10	0.998333
A0A3Q1MNL1	Cullin 4A	CUL4A	94 kDa	6	0.99997
A0A3Q1LKZ4	Cullin 4B	CUL4B	105 kDa	3	0.999895
A0A3Q1MXH0	Cullin 5	CUL5	94 kDa	4	0.986534
P69678	Protein CutA	CUTA	19 kDa	2	0.999959
Q8WMV3	Coxsackievirus and adenovirus receptor homolog	CXADR	40 kDa	1	0.993636
A9QWQ1	C-X-C motif chemokine 11	CXCL11	11 kDa	1	0.975147
F1MD23	C-X-C motif chemokine	CXCL3	11 kDa	1	0.962873
Q28003	C-X-C chemokine receptor type 2	CXCR2	41 kDa	2	0.947667
P10897	Cytochrome b561	CYB561	28 kDa	2	0.999024
P00171	Cytochrome b5	CYB5A	15 kDa	1	0.999776
A0A3S5ZPI7	Cytochrome b5 type B	CYB5B	16 kDa	1	0.994616
Q3MHW9	NADH-cytochrome b5 reductase 1	CYB5R1	34 kDa	1	0.971979
P07514	NADH-cytochrome b5 reductase 3	CYB5R3	34 kDa	11	0.999997
O46522	Cytochrome b-245 heavy chain	CYBB	66 kDa	4	0.999598
F1MLZ1	Cytochrome b reductase 1	CYBRD1	32 kDa	1	0.999967
E1BN47	Cytoplasmic FMR1-interacting protein	CYFIP1	145 kDa	23	0.999985
F1MX60	Cytoplasmic FMR1-interacting protein	CYFIP2	146 kDa	22	0.999997
Q32LK2	Cysteine-rich and transmembrane domain-containing protein 1	CYSTM1	11 kDa	2	0.996789
A0A3Q1LKN9	Cytohesin 1	CYTH1	44 kDa	3	0.979112
A0A3Q1LQU4	Dystroglycan	DAG1	97 kDa	1	0.999504
Q3SYZ4	Aspartate--tRNA ligase, cytoplasmic	DARS	57 kDa	2	0.986615
P07107	Acyl-CoA-binding protein	DBI	10 kDa	2	0.999773
A6H7G2	Drebrin-like protein	DBNL	48 kDa	10	0.999995
P21793	Decorin	DCN	40 kDa	2	0.997151
A0A3Q1LJA4	Dynactin subunit 1	DCTN1	139 kDa	24	0.999997
Q3ZCF0	Dynactin subunit 2	DCTN2	44 kDa	7	0.999994
Q0P5A1	Dynactin subunit 3	DCTN3	21 kDa	3	0.989273
A0A3Q1LP96	Dynactin subunit 4	DCTN4	49 kDa	5	0.99998
Q58D67	Dynactin 4	DCTN5	18 kDa	2	0.997763
Q148G7	Dynactin subunit 6	DCTN6	21 kDa	1	0.998826
A0A3Q1MAB7	DCN1-like protein	DCUN1D1	30 kDa	1	0.990042
Q1JP75	L-xylulose reductase	DCXR	26 kDa	8	0.999997
P56965	N(G),N(G)-dimethylarginine dimethylaminohydrolase 1	DDAH1	31 kDa	10	0.999858
A1A4K3	DNA damage-binding protein 1	DDB1	127 kDa	16	1
A5PK65	D-dopachrome decarboxylase	DDT	13 kDa	1	0.972685
Q0IIK5	ATP-dependent RNA helicase DDX1	DDX1	82 kDa	5	0.994829
A7E307	DDX17 protein	DDX17	72 kDa	2	0.986223
Q3ZBV2	ATP-dependent RNA helicase DDX19A	DDX19A	54 kDa	2	0.957284
G3MWJ8	DEAD-box helicase 3 X-linked	DDX3X	70 kDa	6	0.999917
A3KN07	DDX41 protein	DDX41	70 kDa	1	0.985862
A0A3Q1LHB1	DEAD-box helicase 6	DDX6	52 kDa	2	0.96296
A0A3Q1M253	DENN domain containing 2D	DENND2D	54 kDa	2	0.999365
A0A3Q1MCL3	DENN domain containing 3	DENND3	148 kDa	1	0.999284
Q2HJ47	Density-regulated protein	DENR	22 kDa	1	0.998854
Q3T0V9	Deoxyribose-phosphate aldolase	DERA	35 kDa	4	0.990077
A0A3Q1M4U6	Diacylglycerol kinase	DGKD	126 kDa	1	0.998957
P00376	Dihydrofolate reductase	DHFR	22 kDa	1	0.979009
Q2KIS4	Dehydrogenase/reductase (SDR family) member 1	DHRS1	34 kDa	10	0.999999
Q3ZBV9	Dehydrogenase/reductase SDR family member 11	DHRS11	28 kDa	7	0.999906
A6QP05	Dehydrogenase/reductase SDR family member 12	DHRS12	35 kDa	3	0.998747
O77769	Short-chain dehydrogenase/reductase 3	DHRS3	33 kDa	2	0.947865
A0A3Q1LK64	Uncharacterized protein	DHRSX	17 kDa	2	0.985695
A0A3Q1LUD9	Uncharacterized protein	DIAPH1	141 kDa	14	0.999999
A0A3Q1LPC0	Disco interacting protein 2 homolog B	DIP2B	155 kDa	3	0.992741
F1MKT7	Disco interacting protein 2 homolog C	DIP2C	171 kDa	1	0.962871
A0A3Q1M7J1	Discs large MAGUK scaffold protein 1	DLG1	89 kDa	1	0.969679
Q5E954	DnaJ homolog subfamily A member 1	DNAJA1	45 kDa	6	0.999775
Q2HJ94	DnaJ homolog subfamily A member 2	DNAJA2	46 kDa	4	0.999973
A0A3Q1MZJ6	DnaJ heat shock protein family (Hsp40) member B2	DNAJB2	32 kDa	4	0.999585
Q2KIT4	DnaJ homolog subfamily B member 4	DNAJB4	38 kDa	2	0.968541
Q0III6	DnaJ homolog subfamily B member 6	DNAJB6	27 kDa	2	0.942628
G3MZ88	Uncharacterized protein	DNAJB9	26 kDa	3	0.995771
Q9N287	DnaJ homolog subfamily C member 12	DNAJC12	23 kDa	4	0.998823
F1MDR7	DnaJ heat shock protein family (Hsp40) member C13	DNAJC13	254 kDa	1	0.999538
Q29455	DnaJ homolog subfamily C member 5	DNAJC5	22 kDa	3	0.995749
F1N7H0	DnaJ heat shock protein family (Hsp40) member C7	DNAJC7	56 kDa	1	0.997288
F1MW13	Deoxyribonuclease	DNASE1L1	35 kDa	7	0.999806
A6H7I5	Dynamin-2	DNM2	98 kDa	10	0.999532
A0A3Q1M0E8	Uncharacterized protein	DNM3	97 kDa	4	0.998029
Q2HJH1	Aspartyl aminopeptidase	DNPEP	52 kDa	4	0.99994
A0A3Q1M2V8	Dedicator of cytokinesis 1	DOCK1	203 kDa	2	0.990879
A0A3Q1LMH6	Dedicator of cytokinesis 2	DOCK2	193 kDa	1	0.987019
A0A3Q1MC59	Dedicator of cytokinesis 5	DOCK5	225 kDa	2	0.999679
Q0VC53	Deoxyhypusine hydroxylase	DOHH	33 kDa	1	0.996647
Q2HJF5	Diphthine--ammonia ligase	DPH6	30 kDa	1	0.981593
F2Z4F5	Dipeptidyl peptidase 3	DPP3	84 kDa	19	0.999989
A0A3Q1LP81	Dihydropyrimidine dehydrogenase [NADP(+)]	DPYD	105 kDa	13	0.999913
Q3MHP5	Developmentally-regulated GTP-binding protein 1	DRG1	41 kDa	1	0.949857
Q58D56	Developmentally-regulated GTP-binding protein 2	DRG2	41 kDa	1	0.993592
A0A3Q1MR22	Desmoplakin	DSP	241 kDa	1	0.981543
Q5E9D5	Destrin	DSTN	19 kDa	3	0.999951
Q2T9V8	D-aminoacyl-tRNA deacylase 1	DTD1	23 kDa	1	0.957193
E1B937	Uncharacterized protein	DTD2	19 kDa	3	0.999059
A0A3Q1MNG7	Deltex E3 ubiquitin ligase 2	DTX2	67 kDa	1	0.998956
E1BDX8	Dynein cytoplasmic 1 heavy chain 1	DYNC1H1	532 kDa	119	1
Q0III3	Cytoplasmic dynein 1 intermediate chain 2	DYNC1I2	68 kDa	7	0.999985
Q2KII9	Dynein cytoplasmic 1 light intermediate chain 1	DYNC1LI1	56 kDa	4	0.998446
F1MBQ0	Dynein cytoplasmic 1 light intermediate chain 2	DYNC1LI2	55 kDa	4	0.999992
Q3MHR3	Dynein light chain 2, cytoplasmic	DYNLL2	10 kDa	4	0.999993
Q3T140	Dynein light chain roadblock-type 1	DYNLRB1	11 kDa	1	0.999951
P63171	Dynein light chain Tctex-type 1	DYNLT1	12 kDa	3	0.999892
A0A3Q1MSR8	Dynein light chain Tctex-type 3	DYNLT3	14 kDa	1	0.994979
A0A3Q1MES1	DAZ interacting zinc finger protein 1 like	DZIP1L	90 kDa	1	0.986882
Q2HJD5	Ethylmalonyl-CoA decarboxylase	ECHDC1	34 kDa	17	0.999996
A0A3Q1LKA4	Ecm29 proteasome adaptor and scaffold	ECPAS	205 kDa	2	0.992733
A0A3Q1LL65	Early endosome antigen 1	EEA1	159 kDa	1	0.989842
P68103	Elongation factor 1-alpha 1	EEF1A1	50 kDa	9	0.999413
Q5E983	Elongation factor 1-beta	EEF1B	25 kDa	2	0.999999
A5D989	Elongation factor 1-delta	EEF1D	31 kDa	5	1
Q3SZV3	Elongation factor 1-gamma	EEF1G	50 kDa	8	0.999964
Q3SYU2	Elongation factor 2	EEF2	95 kDa	29	0.999998
E1BEM1	Eukaryotic elongation factor 2 kinase	EEF2K	82 kDa	1	0.997734
A0A3Q1LVF6	Eukaryotic elongation factor, selenocysteine-tRNA specific	EEFSEC	39 kDa	1	0.962026
Q17QM6	EF-hand domain-containing protein D1	EFHD1	27 kDa	4	0.967433
A5D7A0	EF-hand domain-containing protein D2	EFHD2	27 kDa	8	0.99727
F1MLD7	Uncharacterized protein	EFR3A	93 kDa	14	0.999999
A0A3Q1LHL8	EFR3 homolog B	EFR3B	86 kDa	6	0.99606
A0A3Q1M2B6	Uncharacterized protein	EGLN1	46 kDa	2	0.981354
Q5E9R3	EH domain-containing protein 1	EHD1	61 kDa	20	1
A5D7E1	EH domain containing 3	EHD3	61 kDa	9	0.999982
E1BJV0	EH domain containing 4	EHD4	61 kDa	17	0.999982
Q5E938	Eukaryotic translation initiation factor 1	EIF1	13 kDa	4	0.999995
Q32LC3	Eukaryotic translation initiation factor 1A X-linked	EIF1AX	16 kDa	3	0.995746
A0A3Q1LW11	Eukaryotic translation initiation factor 2A	EIF2A	67 kDa	1	0.998466
A0JNE6	Eukaryotic translation initiation factor 2-alpha kinase 2	EIF2AK2	60 kDa	1	0.982213
Q3T058	Translation initiation factor eIF-2B subunit delta	EIF2B4	57 kDa	1	0.9626
P68102	Eukaryotic translation initiation factor 2 subunit 1	EIF2S1	36 kDa	5	0.999602
Q5E9D0	Eukaryotic translation initiation factor 2 subunit 2	EIF2S2	38 kDa	1	0.976942
Q2KHU8	Eukaryotic translation initiation factor 2 subunit 3	EIF2S3	51 kDa	2	0.999802
E1B7R4	Eukaryotic translation initiation factor 3 subunit A	EIF3A	166 kDa	5	0.997648
A7MB16	Eukaryotic translation initiation factor 3 subunit B	EIF3B	89 kDa	3	0.993741
Q3SYW6	Eukaryotic translation initiation factor 3 subunit C	EIF3C	105 kDa	1	0.987719
Q3T122	Eukaryotic translation initiation factor 3 subunit D	EIF3D	64 kDa	3	0.97286
Q3T102	Eukaryotic translation initiation factor 3 subunit E	EIF3E	52 kDa	4	0.991952
E1BLZ8	Eukaryotic translation initiation factor 3 subunit F	EIF3F	41 kDa	4	0.988628
Q3ZC12	Eukaryotic translation initiation factor 3 subunit G	EIF3G	36 kDa	1	0.958976
Q0VCU8	Eukaryotic translation initiation factor 3 subunit J	EIF3J	29 kDa	2	0.999944
Q3T0V3	Eukaryotic translation initiation factor 3 subunit K	EIF3K	25 kDa	1	0.966859
Q3ZCK1	Eukaryotic translation initiation factor 3 subunit L	EIF3L	67 kDa	1	0.998969
Q3T148	Eukaryotic translation initiation factor 3 subunit M	EIF3M	42 kDa	3	0.998459
Q3SZ54	Eukaryotic initiation factor 4A-I	EIF4A1	46 kDa	12	0.999916
Q3SZ65	Eukaryotic initiation factor 4A-II	EIF4A2	46 kDa	5	0.999988
Q9N0T5	Eukaryotic translation initiation factor 4E	EIF4E	25 kDa	1	0.999621
A0A3Q1LUT2	Eukaryotic translation initiation factor 4 gamma 1	EIF4G1	176 kDa	4	0.992535
Q95L46	Eukaryotic translation initiation factor 4 gamma 2	EIF4G2	102 kDa	3	0.990823
A0A3Q1LYM8	Eukaryotic translation initiation factor 4 gamma 3	EIF4G3	185 kDa	1	0.968895
Q1JPH6	Eukaryotic translation initiation factor 4H	EIF4H	25 kDa	2	0.996473
F1N0F7	Eukaryotic translation initiation factor 5	EIF5	49 kDa	5	0.999979
Q6EWQ7	Eukaryotic translation initiation factor 5A-1	EIF5A	17 kDa	5	0.999995
Q9TU47	Eukaryotic translation initiation factor 6	EIF6	27 kDa	2	0.994161
G3N094	EARP complex and GARP complex interacting protein 1	EIPR1	43 kDa	1	0.998935
A6QPP7	ELA2 protein	ELANE	29 kDa	2	0.998915
A0A3Q1MHU3	Engulfment and cell motility 1	ELMO1	85 kDa	3	0.948478
Q2KII4	Elongin-C	ELOC	12 kDa	1	0.999982
A0A3Q1M6R3	Elongator complex protein 1	ELP1	152 kDa	3	0.994485
E1BEP7	Elongator acetyltransferase complex subunit 2	ELP2	92 kDa	1	0.983532
E1B9P4	Epididymal sperm binding protein 1	ELSPBP1	26 kDa	1	0.986653
F1MF38	Embigin	EMB	36 kDa	1	0.999933
A0A3Q1LY87	Uncharacterized protein	ENAH	84 kDa	2	0.996974
E1BJ42	Uncharacterized protein	ENG	70 kDa	14	0.999997
Q9XSJ4	Alpha-enolase	ENO1	47 kDa	16	0.999985
Q3ZC09	Beta-enolase	ENO3	47 kDa	5	0.999985
Q0VD27	Enolase-phosphatase E1	ENOPH1	29 kDa	2	0.993949
Q2KIA9	Mitochondrial enolase superfamily member 1	ENOSF1	50 kDa	1	0.959557
F1MNS5	Ectonucleotide pyrophosphatase/phosphodiesterase 1	ENPP1	104 kDa	1	0.998853
A1A4K5	Ectonucleotide pyrophosphatase/phosphodiesterase family member 2	ENPP2	102 kDa	1	0.978144
P15396	Ectonucleotide pyrophosphatase/phosphodiesterase family member 3	ENPP3	100 kDa	23	1
A0A140T869	Alpha-endosulfine	ENSA	13 kDa	2	0.984922
G3MZH7	Ectonucleoside triphosphate diphosphohydrolase 2	ENTPD2	54 kDa	5	0.999617
A0A3Q1LNT1	Ectonucleoside triphosphate diphosphohydrolase 3	ENTPD3	60 kDa	1	0.985662
A0A3Q1LUW6	Erythrocyte membrane protein band 4.1 like 4A	EPB41L4A	76 kDa	10	0.999881
Q58CU2	Band 4.1-like protein 5	EPB41L5	57 kDa	1	0.973315
Q3T0L5	Epithelial cell adhesion molecule	EPCAM	35 kDa	6	0.999409
F1N3R6	EPH receptor B2	EPHB2	107 kDa	1	0.978387
F1ML02	EPH receptor B3	EPHB3	110 kDa	4	0.998312
A0A3Q1MTI5	Epoxide hydrolase 2	EPHX2	62 kDa	1	0.989491
F1MVT7	EPM2A interacting protein 1	EPM2AIP1	70 kDa	4	0.999547
A0A3Q1MI34	Epsin 1	EPN1	57 kDa	2	0.998034
A0A3Q1MSK9	Epsin 2	EPN2	67 kDa	1	0.988025
A0A3Q1LMV9	Uncharacterized protein	EPPK1	376 kDa	14	0.999903
A0A3Q1MKR2	Glutamyl-prolyl-tRNA synthetase	EPRS	171 kDa	12	0.999972
A0A3Q1M4C3	Epidermal growth factor receptor pathway substrate 15	EPS15	99 kDa	13	0.999974
A0A3Q1LK80	Epidermal growth factor receptor pathway substrate 15 like 1	EPS15L1	97 kDa	2	0.975279
A0A3Q1LWG4	EPS8 like 1	EPS8L1	84 kDa	1	0.990502
A0A3Q1LV39	Uncharacterized protein	EPS8L2	81 kDa	6	0.998931
F1MU34	Aminopeptidase	ERAP1	107 kDa	3	0.963096
P81623	Endoplasmic reticulum resident protein 29	ERP29	29 kDa	1	0.958697
Q08E20	S-formylglutathione hydrolase	ESD	32 kDa	8	0.999989
A0JN43	Extended synaptotagmin 1	ESYT1	123 kDa	1	0.998984
Q0VCX5	Eukaryotic peptide chain release factor subunit 1	ETF1	49 kDa	7	0.99999
A0A3Q1MBN8	Exocyst complex component 1	EXOC1	103 kDa	14	0.999998
G3N050	Uncharacterized protein	EXOC1L	20 kDa	1	0.971479
E1BDW9	Exocyst complex component 2	EXOC2	103 kDa	18	0.999999
Q0V8C2	Exocyst complex component 3	EXOC3	86 kDa	16	0.999685
A6QLD1	EXOC4 protein	EXOC4	110 kDa	26	0.999998
F1MC71	Exocyst complex component 5	EXOC5	82 kDa	21	0.999999
F1N005	Exocyst complex component	EXOC6	93 kDa	14	0.99992
A0A3Q1MM70	Exocyst complex component	EXOC6B	87 kDa	11	0.998793
F1N6V4	Exocyst complex component 7	EXOC7	77 kDa	26	0.990252
A4IF89	Exocyst complex component 8	EXOC8	82 kDa	17	0.999991
P31976	Ezrin	EZR	69 kDa	20	0.999999
P00743	Coagulation factor X	F10	55 kDa	2	0.954259
Q9XT56	Junctional adhesion molecule A	F11R	32 kDa	1	0.997365
A0A3Q1LTB9	Coagulation factor XIII A chain	F13A1	76 kDa	6	0.995636
P00735	Prothrombin	F2	71 kDa	19	0.999974
P00741	Coagulation factor IX	F9	52 kDa	3	0.973518
P10790	Fatty acid-binding protein, heart	FABP3	15 kDa	8	0.999996
P55052	Fatty acid-binding protein 5	FABP5	15 kDa	4	0.999995
Q645M6	FAS-associated death domain protein	FADD	23 kDa	1	0.959736
Q2HJD0	FAS-associated factor 2	FAF2	53 kDa	1	0.999951
A5PKH3	Fumarylacetoacetase	FAH	46 kDa	9	0.999986
Q2KIB0	Fumarylacetoacetate hydrolase domain-containing protein 2	FAHD2	35 kDa	2	0.99964
A0A3Q1NHI6	Protein FAM114A2	FAM114A1	55 kDa	2	0.999112
A0A3Q1LFT9	Family with sequence similarity 126 member A	FAM126A	47 kDa	4	0.999507
A0A3Q1M966	Family with sequence similarity 126 member B	FAM126B	65 kDa	2	0.987147
F1N2F1	Family with sequence similarity 129 member A	FAM129A	104 kDa	2	0.988479
F1MD34	Family with sequence similarity 129 member B	FAM129B	110 kDa	14	0.999998
A0A3Q1N8K4	Family with sequence similarity 151 member B	FAM151B	32 kDa	1	0.986047
E1BBC1	Family with sequence similarity 160 member A1	FAM160A1	115 kDa	1	0.999353
A6QLZ5	Protein FAM177A1	FAM177A1	24 kDa	1	0.978472
F1N2A5	Family with sequence similarity 189 member A2	FAM189A2	50 kDa	2	0.987461
A0A3Q1N5X6	FAM20C, golgi associated secretory pathway kinase	FAM20C	81 kDa	1	0.992427
F1N5E1	Family with sequence similarity 234 member B	FAM234B	65 kDa	1	0.999241
Q17QT7	Protein FAM49A	FAM49A	37 kDa	6	0.999989
Q2KJI3	Protein FAM49B	FAM49B	37 kDa	6	0.993912
E1BM16	Family with sequence similarity 83 member F	FAM83F	56 kDa	2	0.998548
F1N0S9	Family with sequence similarity 98 member A	FAM98A	55 kDa	4	0.998678
A0A3Q1MAU9	Phenylalanyl-tRNA synthetase subunit alpha	FARSA	56 kDa	1	0.985008
F1N647	Fatty acid synthase	FASN	274 kDa	91	1
Q3SZB7	Fructose-1,6-bisphosphatase 1	FBP1	37 kDa	14	0.999999
Q2KJJ9	Fructose-1,6-bisphosphatase isozyme 2	FBP2	37 kDa	2	0.993987
Q58DG6	F-box/LRR-repeat protein 20	FBXL20	48 kDa	8	0.999946
A0A3Q1LPX3	Fc fragment of IgA and IgM receptor	FCAMR	57 kDa	1	0.999226
Q9BDR7	High affinity immunoglobulin epsilon receptor subunit gamma	FCER1G	9 kDa	2	0.996907
A0A3Q1NBU9	Uncharacterized protein	FCGR2A	31 kDa	1	0.999993
A0A3Q1LXJ3	FCH and double SH3 domains 2	FCHSD2	84 kDa	1	0.996819
Q8WMY2	Farnesyl pyrophosphate synthase	FDPS	41 kDa	10	0.999946
A0A3Q1M848	Fermitin family member 1	FERMT1	77 kDa	2	0.950927
A7MB21	FERMT2 protein	FERMT2	78 kDa	3	0.996377
Q32LP0	Fermitin family homolog 3	FERMT3	76 kDa	4	0.997817
P02672	Fibrinogen alpha chain	FGA	67 kDa	16	1
A0A3Q1MG04	Fibrinogen beta chain	FGB	57 kDa	26	1
Q9MZ06	Fibroblast growth factor-binding protein 1	FGFBP1	26 kDa	4	0.999998
F1MGU7	Fibrinogen gamma-B chain	FGG	50 kDa	16	0.999999
A5PKG9	Tyrosine-protein kinase	FGR	59 kDa	10	0.999999
A0A3Q1LY08	Fumarate hydratase	FH	47 kDa	6	0.999999
Q3T0I5	Mitochondrial fission 1 protein	FIS1	17 kDa	3	0.99939
A0A3Q1LU77	Peptidylprolyl isomerase	FKBP15	125 kDa	1	0.999073
P18203	Peptidyl-prolyl cis-trans isomerase FKBP1A	FKBP1A	12 kDa	4	0.999994
P26884	Peptidyl-prolyl cis-trans isomerase FKBP3	FKBP3	25 kDa	1	0.998498
F1MU79	Peptidylprolyl isomerase	FKBP4	52 kDa	12	0.999979
F1N169	Filamin A	FLNA	281 kDa	8	0.993691
A0A3Q1M0Y7	Filamin B	FLNB	276 kDa	32	1
Q08DN8	Flotillin-1	FLOT1	47 kDa	6	0.999991
A6QLR4	Flotillin-2	FLOT2	47 kDa	5	0.999762
A0A3Q1M545	Formin like 1	FMNL1	122 kDa	5	0.996211
A0A3Q1LSX9	Formin like 2	FMNL2	124 kDa	4	0.999931
G5E5A8	Fibronectin	FN1	276 kDa	37	0.999993
Q0P592	Fructosamine 3 kinase related protein	FN3KRP	34 kDa	6	0.999944
A0A3Q1M7B9	Formin binding protein 1 like	FNBP1L	64 kDa	3	0.984474
F1MUP1	Uncharacterized protein	FOLH1B	85 kDa	3	0.999995
A0A3Q1MRP4	Folate receptor alpha	FOLR1	29 kDa	6	0.999998
E1BPI3	Tyrosine-protein kinase	FRK	59 kDa	4	0.995859
P04837	Follitropin subunit beta	FSHB	15 kDa	1	0.999112
O46414	Ferritin heavy chain	FTH1	21 kDa	2	0.999991
O46415	Ferritin light chain	FTL	20 kDa	3	0.999681
Q2KIM0	Tissue alpha-L-fucosidase	FUCA1	54 kDa	3	0.999824
A0A3Q1MD32	G2/M-phase specific E3 ubiquitin protein ligase	G2E3	83 kDa	1	0.946712
A0A3Q1MM55	Glucose-6-phosphate 1-dehydrogenase	G6PD	63 kDa	14	0.999983
Q9MYM4	Lysosomal alpha-glucosidase	GAA	105 kDa	3	0.997773
A6QLU3	GRB2-associated-binding protein 1	GAB1	76 kDa	2	0.992975
Q3T105	UDP-glucose 4-epimerase	GALE	38 kDa	11	0.999999
A0A3Q1M891	Galactokinase 2	GALK2	50 kDa	3	0.999996
Q5EA79	Aldose 1-epimerase	GALM	38 kDa	9	0.999988
Q07537	Polypeptide N-acetylgalactosaminyltransferase 1	GALNT1	64 kDa	1	0.997367
Q2TBQ3	Guanidinoacetate N-methyltransferase	GAMT	27 kDa	4	0.995649
A0A3Q1LZU8	Glucosidase II alpha subunit	GANAB	107 kDa	1	0.969374
P10096	Glyceraldehyde-3-phosphate dehydrogenase	GAPDH	36 kDa	11	0.999998
Q2KJE5	Glyceraldehyde-3-phosphate dehydrogenase, testis-specific	GAPDHS	43 kDa	3	0.973462
A5D794	GTPase-activating protein and VPS9 domain-containing protein 1	GAPVD1	157 kDa	4	0.995927
A5D7A2	GARS protein	GARS	83 kDa	15	0.999988
Q59A32	Trifunctional purine biosynthetic protein adenosine-3	GART	108 kDa	12	0.999995
A0A3Q1MAA6	Growth arrest specific 6	GAS6	71 kDa	1	0.99281
A0A3Q1MPG8	1,4-alpha-glucan branching enzyme 1	GBE1	81 kDa	3	0.999621
E1BMC4	Golgi brefeldin A resistant guanine nucleotide exchange factor 1	GBF1	207 kDa	1	0.969997
Q3MHN5	Vitamin D-binding protein	GC	53 kDa	8	0.999876
F1N7I6	Grancalcin	GCA	22 kDa	2	0.997931
F1MZ14	GTP cyclohydrolase 1	GCH1	28 kDa	1	0.969638
Q32L41	GTP cyclohydrolase 1 feedback regulatory protein	GCHFR	10 kDa	2	0.999522
A0A3Q1NNI3	Phosphotransferase	GCK	51 kDa	5	0.998654
A0A3Q1LUC8	Glutamate-cysteine ligase catalytic subunit	GCLC	68 kDa	1	0.956106
A0A3Q1M037	GCN1, eIF2 alpha kinase activator homolog	GCN1	285 kDa	8	0.998376
F1MLX9	Guanine deaminase	GDA	51 kDa	5	0.998992
P21856	Rab GDP dissociation inhibitor alpha	GDI1	51 kDa	17	0.999996
P50397	Rab GDP dissociation inhibitor beta	GDI2	50 kDa	28	0.999999
F1MTT5	Uncharacterized protein	GDPD4	75 kDa	1	0.976582
A0A3Q1LUN9	Uncharacterized protein	GFOD1	43 kDa	1	0.994246
F1MZY2	Glutamine--fructose-6-phosphate transaminase 1	GFPT1	77 kDa	19	0.999999
Q08DQ2	Glutamine--fructose-6-phosphate aminotransferase [isomerizing] 2	GFPT2	77 kDa	4	0.996925
Q5E9X0	GDNF family receptor alpha-2	GFRA2	52 kDa	2	0.998061
F1MKY0	Golgi associated, gamma adaptin ear containing, ARF binding protein 2	GGA2	67 kDa	1	0.950841
Q0VFX9	Gamma-glutamylaminecyclotransferase	GGACT	19 kDa	1	0.953449
G3N2D8	Uncharacterized protein	GGT1	61 kDa	10	1
F1MYJ3	Gamma-glutamyltransferase 5	GGT5	61 kDa	2	0.999837
E1BJQ7	GIPC PDZ domain containing family member 1	GIPC1	36 kDa	9	0.999932
Q1JQD4	PDZ domain-containing protein GIPC2	GIPC2	35 kDa	18	1
Q0IID9	Glycerol kinase	GK	61 kDa	11	0.999189
Q08D86	Putative glycerol kinase 5	GK5	59 kDa	4	0.999885
A0A3Q1LJT3	Golgi glycoprotein 1	GLG1	127 kDa	4	0.99977
F6RBS0	GLI pathogenesis related 2	GLIPR2	17 kDa	4	0.999998
A7MBI6	GLOD4 protein	GLOD4	33 kDa	6	0.999953
P10575	Glutaredoxin-1	GLRX	12 kDa	3	1
Q58DA7	Glutaredoxin-3	GLRX3	37 kDa	4	0.999745
P68265	Glycolipid transfer protein	GLTP	24 kDa	2	0.999362
P15103	Glutamine synthetase	GLUL	42 kDa	2	0.998662
P80195	Glycosylation-dependent cell adhesion molecule 1	GLYCAM1	17 kDa	5	0.999946
Q3ZBY8	GDP-mannose 4,6-dehydratase	GMDS	42 kDa	6	0.999973
E1BEN4	GDP-mannose pyrophosphorylase A	GMPPA	46 kDa	8	0.999997
Q2YDJ9	Mannose-1-phosphate guanyltransferase beta	GMPPB	40 kDa	7	0.999993
Q32L93	GMP reductase 2	GMPR2	38 kDa	3	0.999872
P38409	Guanine nucleotide-binding protein subunit alpha-11	GNA11	42 kDa	11	0.999536
G5E6P3	G protein subunit alpha 13	GNA13	44 kDa	12	0.999934
P38408	Guanine nucleotide-binding protein subunit alpha-14	GNA14	42 kDa	4	0.98342
P63097	Guanine nucleotide-binding protein G(i) subunit alpha-1	GNAI1	40 kDa	19	0.999551
A7MBH9	G protein subunit alpha i2	GNAI2	40 kDa	25	0.999999
Q3ZCA7	G protein subunit alpha i3	GNAI3	41 kDa	10	0.999998
A0A3Q1M6Y5	Guanine nucleotide-binding protein G(o) subunit alpha	GNAO1	39 kDa	15	0.999998
E1BA29	G protein subunit alpha q	GNAQ	42 kDa	17	0.999997
P04896	Guanine nucleotide-binding protein G(s) subunit alpha isoforms short	GNAS	46 kDa	11	0.999964
P04696	Guanine nucleotide-binding protein G(t) subunit alpha-2	GNAT2	40 kDa	2	0.975874
P62871	Guanine nucleotide-binding protein G(I)/G(S)/G(T) subunit beta-1	GNB1	37 kDa	16	0.999998
P11017	Guanine nucleotide-binding protein G(I)/G(S)/G(T) subunit beta-2	GNB2	37 kDa	14	0.999997
A0A3Q1NGS8	G protein subunit beta 3	GNB3	39 kDa	4	0.979411
A0A3S5ZPL0	G protein subunit beta 5	GNB5	49 kDa	1	0.986048
F1MIL9	Glucosamine (UDP-N-acetyl)-2-epimerase/N-acetylmannosamine kinase	GNE	79 kDa	11	0.998854
Q3SZ98	Guanine nucleotide-binding protein subunit gamma	GNG10	7 kDa	2	0.9937
Q28024	Guanine nucleotide-binding protein G(I)/G(S)/G(O) subunit gamma-12	GNG12	8 kDa	3	0.999992
P63212	Guanine nucleotide-binding protein G(I)/G(S)/G(O) subunit gamma-2	GNG2	8 kDa	1	0.985352
P30671	Guanine nucleotide-binding protein G(I)/G(S)/G(O) subunit gamma-7	GNG7	8 kDa	3	0.999988
A4FV08	Glucosamine-6-phosphate isomerase 1	GNPDA1	33 kDa	8	0.999738
A0A3Q1MLH0	Glucosamine 6-phosphate N-acetyltransferase	GNPNAT1	18 kDa	6	0.999997
Q58CS8	N-acetylglucosamine-1-phosphotransferase subunit gamma	GNPTG	34 kDa	2	0.995026
Q5EA55	Golgin subfamily A member 7	GOLGA7	16 kDa	4	0.999701
Q1RMW9	Golgi phosphoprotein 3	GOLPH3	34 kDa	6	0.999975
A6H7F6	Golgi phosphoprotein 3-like	GOLPH3L	33 kDa	4	0.999871
A0A3Q1M980	Golgi reassembly stacking protein 2	GORASP2	45 kDa	1	0.999965
P33097	Aspartate aminotransferase, cytoplasmic	GOT1	46 kDa	9	0.999993
A0A3Q1M193	Glycoprotein 2	GP2	58 kDa	14	0.999999
F1MDT6	Glycerol-3-phosphate acyltransferase 1, mitochondrial	GPAM	93 kDa	6	0.999979
E1BGF8	Glycerol-3-phosphate acyltransferase 3	GPAT3	49 kDa	1	0.988765
A3FPG8	Glycerol-3-phosphate acyltransferase 4	GPAT4	52 kDa	6	0.999998
G3X745	Glypican-1	GPC1	61 kDa	3	0.998697
A0A3Q1M999	Glypican 4	GPC4	56 kDa	1	0.999272
Q5EA88	Glycerol-3-phosphate dehydrogenase [NAD(+)], cytoplasmic	GPD1	38 kDa	18	0.999999
A6QQR7	Glycerol-3-phosphate dehydrogenase [NAD(+)]	GPD1L	38 kDa	9	0.999981
A0A3Q1LTP9	Gephyrin	GPHN	88 kDa	3	0.999216
Q3ZBD7	Glucose-6-phosphate isomerase	GPI	63 kDa	14	1
A0A3Q1LT94	Glycoprotein M6B	GPM6B	36 kDa	2	0.999997
Q0VD40	G protein-coupled receptor 162	GPR162	64 kDa	1	0.966211
F1N600	G protein-coupled receptor 35	GPR35	49 kDa	1	0.987973
Q1JPD9	G protein-coupled receptor class C group 5 member B	GPRC5B	43 kDa	3	0.999989
Q2YDG0	G-protein coupled receptor family C group 5 member C	GPRC5C	48 kDa	6	1
A0A3Q1ME43	G protein pathway suppressor 1	GPS1	65 kDa	3	0.9958
P00435	Glutathione peroxidase 1	GPX1	23 kDa	1	0.981513
Q9N2J2	Phospholipid hydroperoxide glutathione peroxidase	GPX4	22 kDa	3	0.999952
Q3T0F9	Growth factor receptor-bound protein 2	GRB2	25 kDa	2	0.998536
A0A3Q1NGN7	Glyoxylate and hydroxypyruvate reductase	GRHPR	36 kDa	1	0.998166
P21146	Beta-adrenergic receptor kinase 1	GRK2	80 kDa	4	0.991451
E1BP29	G protein-coupled receptor kinase	GRK6	68 kDa	2	0.983331
E1BHY6	Granulin precursor	GRN	63 kDa	3	0.99966
A0A3Q1LJI4	Uncharacterized protein	GSK3A	52 kDa	1	0.998475
Q3SX14	Gelsolin	GSN	81 kDa	8	0.99997
F6Q087	G1 to S phase transition 1	GSPT1	69 kDa	5	0.999918
A0A3Q1MH45	Uncharacterized protein	GSPT2	70 kDa	2	0.979049
E1BKZ1	Glutathione reductase	GSR	56 kDa	8	0.999944
A0A140T850	Glutathione synthetase	GSS	52 kDa	4	0.999834
Q9N0V4	Glutathione S-transferase Mu 1	GSTM1	26 kDa	9	0.999991
Q2KIV8	Glutathione S-transferase	GSTM3	27 kDa	11	0.999995
A1A4L7	Glutathione S-transferase Mu 1	GSTM4	26 kDa	4	0.997574
P28801	Glutathione S-transferase P	GSTP1	24 kDa	9	0.999991
Q58DC5	GTP-binding protein 1	GTPBP1	73 kDa	1	0.943758
P46195	Guanylate kinase	GUK1	22 kDa	1	0.965611
A0A3Q1NLJ5	Glycogenin 1	GYG1	38 kDa	2	0.987833
Q3B7M2	Hydroxyacylglutathione hydrolase, mitochondrial	HAGH	34 kDa	4	0.999248
Q2KI84	Histidine--tRNA ligase, cytoplasmic	HARS	57 kDa	8	0.999939
P01966	Hemoglobin subunit alpha	HBA	15 kDa	3	0.997437
Q2KHZ2	HBS1-like protein	HBS1L	76 kDa	2	0.979449
F1MWN2	Tyrosine-protein kinase	HCK	59 kDa	6	0.982066
A0A3Q1LLM4	Histone deacetylase 10	HDAC10	71 kDa	1	0.998798
Q3ZCH9	Haloacid dehalogenase-like hydrolase domain-containing protein 2	HDHD2	29 kDa	2	0.995654
A0A3Q1M5R3	HEAT repeat containing 5A	HEATR5A	220 kDa	2	0.997698
Q148C9	Heme-binding protein 1	HEBP1	21 kDa	5	0.999283
E1BFP1	Heme binding protein 2	HEBP2	23 kDa	1	0.999984
F1N7C1	HECT and RLD domain containing E3 ubiquitin protein ligase family member 6	HERC6	114 kDa	4	0.965672
Q0V8S0	Hepatocyte growth factor-regulated tyrosine kinase substrate	HGS	86 kDa	4	0.999868
E1BGX8	HHIP like 2	HHIPL2	86 kDa	6	0.99995
Q08E22	Chromosome 17 open reading frame 28 ortholog	HID1	88 kDa	3	0.967918
Q56JY0	Protein Hikeshi	HIKESHI	22 kDa	3	0.999966
P62958	Histidine triad nucleotide-binding protein 1	HINT1	14 kDa	4	0.999971
Q2YDJ4	Histidine triad nucleotide-binding protein 3	HINT3	20 kDa	3	0.998719
F1MUI0	Huntingtin interacting protein 1 related	HIP1R	120 kDa	4	0.999213
A7MAZ5	Histone H1.3	HIST1H1D	22 kDa	1	0.999187
A1A4R1	Histone H2A type 2-C	HIST2H2AC	14 kDa	1	0.999038
A0A3Q1LR63	Hexokinase 3	HK3	100 kDa	2	0.97873
A0A3Q1LPX4	3-hydroxy-3-methylglutaryl coenzyme A synthase	HMGCS1	57 kDa	3	0.989322
Q2HJ60	Heterogeneous nuclear ribonucleoproteins A2/B1	HNRNPA2B1	36 kDa	1	0.994946
A0A3Q1LZD9	Heterogeneous nuclear ribonucleoprotein A/B	HNRNPAB	36 kDa	1	0.979842
Q3T0D0	Heterogeneous nuclear ribonucleoprotein K	HNRNPK	51 kDa	3	0.999624
A0A3Q1LHC4	Homer scaffold protein 2	HOMER2	40 kDa	1	0.999891
A0A3Q1M428	Hook microtubule tethering protein 1	HOOK1	82 kDa	4	0.989624
A0A3Q1MB98	Haptoglobin	HP	44 kDa	17	0.999998
P29105	Hippocalcin-like protein 1	HPCAL1	22 kDa	4	0.999766
A0A3Q1M1P8	Hepsin	HPN	43 kDa	11	0.999999
Q3SZ18	Hypoxanthine-guanine phosphoribosyltransferase	HPRT1	24 kDa	8	0.999777
Q9MYY0	Heparanase	HPSE	61 kDa	6	0.999299
Q3SZV7	Hemopexin	HPX	52 kDa	9	0.999988
G3MXH2	HRas proto-oncogene, GTPase	HRAS	21 kDa	7	0.998789
F1MKS5	Histidine-rich glycoprotein	HRG	61 kDa	7	0.999641
P30546	Histamine H1 receptor	HRH1	56 kDa	1	0.971987
A0A3Q1LSP6	Uncharacterized protein	HS1BP3	43 kDa	3	0.98767
A4FUD2	HSD17B7 protein	HSD17B7	38 kDa	6	0.999994
Q3MHF2	3 beta-hydroxy-delta 5-C27-steroid oxidoreductase	HSD3B7	41 kDa	1	0.988816
Q76LV2	Heat shock protein HSP 90-alpha	HSP90AA1	85 kDa	27	0.999999
Q76LV1	Heat shock protein HSP 90-beta	HSP90AB1	83 kDa	31	0.999985
Q95M18	Endoplasmin	HSP90B1	92 kDa	3	0.948291
Q2TBX4	Heat shock 70 kDa protein 13	HSPA13	52 kDa	3	0.999808
Q27965	Heat shock 70 kDa protein 1B	HSPA1B	70 kDa	18	1
A7E3Q2	Heat shock 70kDa protein 1A	HSPA2	70 kDa	11	0.999981
E1BBY7	Heat shock protein family A (Hsp70) member 4	HSPA4	95 kDa	12	0.999998
Q0VCX2	Endoplasmic reticulum chaperone BiP	HSPA5	72 kDa	11	0.999666
F1MWU9	Heat shock protein family A (Hsp70) member 6	HSPA6	71 kDa	7	0.999723
P19120	Heat shock cognate 71 kDa protein	HSPA8	71 kDa	25	1
Q3ZCH0	Stress-70 protein, mitochondrial	HSPA9	74 kDa	1	0.997853
Q3T149	Heat shock protein beta-1	HSPB1	22 kDa	6	0.999994
Q2KJ77	HSPA (Heat shock 70kDa) binding protein, cytoplasmic cochaperone 1	HSPBP1	39 kDa	1	0.991998
Q0IIM3	Heat shock protein 105 kDa	HSPH1	97 kDa	3	0.999394
C6KGD8	Histatherin	HSTN	7 kDa	1	0.98793
F1N152	Serine protease HTRA1	HTRA1	52 kDa	1	0.972307
A0A3Q1M2W2	Huntingtin	HTT	338 kDa	2	0.998671
A0A3Q1LSM9	HECT, UBA and WWE domain containing 1, E3 ubiquitin protein ligase	HUWE1	480 kDa	5	0.998712
Q3SZ16	Isoamyl acetate-hydrolyzing esterase 1 homolog	IAH1	28 kDa	3	0.999057
A7MBC5	IARS protein	IARS	145 kDa	1	0.998923
Q95132	Intercellular adhesion molecule 1	ICAM1	58 kDa	4	0.985095
Q28125	Intercellular adhesion molecule 3	ICAM3	60 kDa	3	0.99909
A0A3Q1NMV4	Uncharacterized protein	ICOSLG	31 kDa	2	0.999948
Q24K02	Insulin-degrading enzyme	IDE	118 kDa	4	0.997287
A0A140T8A5	Isocitrate dehydrogenase [NADP]	IDH1	47 kDa	22	0.999923
Q04467	Isocitrate dehydrogenase [NADP], mitochondrial	IDH2	51 kDa	1	0.999446
Q1LZ95	Isopentenyl-diphosphate Delta-isomerase 1	IDI1	26 kDa	2	0.999743
A0A3Q1LTL2	Interferon gamma receptor 1	IFNGR1	49 kDa	1	0.99279
A0A3Q1LLQ7	Interferon gamma receptor 2	IFNGR2	42 kDa	1	0.99982
A6QP46	IGBP1 protein	IGBP1	39 kDa	1	0.992211
F1MPP2	Insulin like growth factor binding protein 7	IGFBP7	29 kDa	2	0.997694
E1BPQ9	Immunoglobulin superfamily member 5	IGSF5	40 kDa	3	0.999947
G3MYN2	Interleukin 18 binding protein	IL18BP	23 kDa	1	0.962977
A0A3Q1LQK2	Interleukin 1 receptor accessory protein	IL1RAP	73 kDa	2	0.950295
A0A3Q1LPH2	Immunoglobulin like domain containing receptor 1	ILDR1	61 kDa	1	0.993561
Q3SWY2	Integrin-linked protein kinase	ILK	51 kDa	7	0.999983
P20456	Inositol monophosphatase 1	IMPA1	30 kDa	4	0.99896
A0A3Q1LZI8	Inositol monophosphatase 2	IMPA2	44 kDa	2	0.999118
Q3SWY3	Inosine-5'-monophosphate dehydrogenase 2	IMPDH2	56 kDa	8	0.998501
F1MHB9	Inositol polyphosphate-5-phosphatase A	INPP5A	48 kDa	5	0.999951
A0A3Q1LUU0	Inositol polyphosphate-5-phosphatase B	INPP5B	87 kDa	4	0.998674
E1BBJ7	Inositol polyphosphate phosphatase like 1	INPPL1	139 kDa	4	0.999862
A0A3Q1LV36	Importin 5	IPO5	124 kDa	13	0.999998
E1BGE5	Importin 7	IPO7	120 kDa	2	0.97251
A0A3Q1MIB0	IQ motif containing GTPase activating protein 1	IQGAP1	181 kDa	40	1
F1MTR1	IQ motif containing GTPase activating protein 2	IQGAP2	182 kDa	4	0.981298
A6H7H0	IQ motif containing GTPase activating protein 3	IQGAP3	186 kDa	4	0.999352
Q4JF28	Interferon regulatory factor 3	IRF3	47 kDa	2	0.997996
Q08DD6	Interferon regulatory factor 6	IRF6	53 kDa	1	0.987224
A0A3Q1MAH9	Uncharacterized protein	IRGQ	64 kDa	1	0.987872
F1MYE0	Insulin receptor substrate 1	IRS1	122 kDa	1	0.995792
A6QLY4	Isochorismatase domain-containing protein 1	ISOC1	32 kDa	7	0.999997
Q3ZBV1	IST1 homolog	IST1	40 kDa	6	0.99989
A0A3Q1LR68	E3 ubiquitin-protein ligase	ITCH	97 kDa	5	0.999956
Q2TBX9	Integrin alpha FG-GAP repeat containing 1	ITFG1	68 kDa	3	0.999904
A0A3Q1M8K4	Integrin subunit alpha 6	ITGA6	122 kDa	4	0.999299
P61625	Integrin alpha-L	ITGAL	129 kDa	1	0.99603
G3MYD9	Integrin subunit alpha M	ITGAM	128 kDa	16	0.999992
P80746	Integrin alpha-V	ITGAV	116 kDa	5	0.999942
A0A3Q1LZT3	Uncharacterized protein	ITGAX	127 kDa	6	0.999737
P53712	Integrin beta-1	ITGB1	88 kDa	4	0.999598
Q3ZBM4	Integrin beta-1-binding protein 1	ITGB1BP1	22 kDa	2	0.999787
P32592	Integrin beta-2	ITGB2	84 kDa	18	1
F1MTN1	Integrin beta	ITGB3	87 kDa	2	0.999013
Q8SQB8	Integrin beta-6	ITGB6	86 kDa	1	0.9976
F1MMP5	Inter-alpha-trypsin inhibitor heavy chain H1	ITIH1	101 kDa	11	0.999962
A0A3Q1LK49	Inter-alpha-trypsin inhibitor heavy chain H2	ITIH2	97 kDa	9	0.999931
Q3T052	Inter-alpha-trypsin inhibitor heavy chain H4	ITIH4	102 kDa	12	0.99974
F1N026	Integral membrane protein 2B	ITM2B	30 kDa	4	0.986562
A0A3Q1LQU1	Intersectin 1	ITSN1	187 kDa	2	0.990146
F1N0D6	Tyrosine-protein kinase	JAK1	134 kDa	21	0.999999
E1BCP6	Tyrosine-protein kinase	JAK2	131 kDa	4	0.999639
Q3SYR8	Immunoglobulin J chain	JCHAIN	18 kDa	2	0.999982
Q8SPJ1	Junction plakoglobin	JUP	82 kDa	1	0.962338
A0A3Q1LUR7	Katanin p60 ATPase-containing subunit A-like 2	KATNAL2	56 kDa	1	0.956734
Q0P5A0	Potassium channel subfamily K member 1	KCNK1	38 kDa	1	0.9775
Q28204	Calcium-activated potassium channel subunit alpha-1	KCNMA1	130 kDa	4	0.999997
G3N3D4	Potassium channel tetramerization domain containing 12	KCTD12	36 kDa	6	0.99996
F1MDD6	Uncharacterized protein	KCTD14	27 kDa	7	0.999327
E1BNC2	Uncharacterized protein	KCTD3	86 kDa	1	0.974091
A0A3Q1MHA5	KIAA0513	KIAA0513	45 kDa	3	0.996997
F1MIM6	KIAA1324	KIAA1324	56 kDa	1	0.976959
A0A3Q1MKW7	KIAA1522	KIAA1522	106 kDa	1	0.987171
A0A3Q1LU31	Kinesin family member 13B	KIF13B	202 kDa	18	0.999987
A0A3Q1LPP0	Kinesin-like protein	KIF1C	62 kDa	2	0.990665
A0A3Q1MG81	Kinesin-like protein	KIF3B	80 kDa	1	0.981256
A0A3Q1MXL6	Kinesin-like protein	KIF5B	113 kDa	20	1
F6RAG5	Kinesin-like protein	KIF5C	109 kDa	7	0.952405
A0A3Q1M2G4	Uncharacterized protein	KLC1	69 kDa	2	0.999254
Q2TBQ9	Kinesin light chain 3	KLC3	56 kDa	1	0.956816
F1MWR7	Kinesin light chain 4	KLC4	68 kDa	5	0.998334
P01044	Kininogen-1	KNG1	69 kDa	6	0.999967
A2VE08	Importin subunit alpha-5	KPNA1	60 kDa	1	0.967738
A0A3S5ZPE0	Importin subunit alpha	KPNA4	57 kDa	2	0.998387
E1BFV0	Karyopherin subunit beta 1	KPNB1	97 kDa	11	0.999999
A0A3Q1LMP2	KRAS proto-oncogene, GTPase	KRAS	21 kDa	6	0.999998
Q6TNJ1	Krev interaction trapped protein 1	KRIT1	84 kDa	2	0.99138
G3N0V2	Keratin 1	KRT1	63 kDa	5	0.999893
P06394	Keratin, type I cytoskeletal 10	KRT10	55 kDa	8	0.999994
A0A3Q1M4F4	Keratin 12	KRT12	53 kDa	2	0.965382
F1MC11	Keratin, type I cytoskeletal 14	KRT14	56 kDa	6	0.999924
F6S1Q0	Keratin 18	KRT18	48 kDa	1	0.987268
P08728	Keratin, type I cytoskeletal 19	KRT19	44 kDa	10	0.996784
F1MFW9	Keratin 24	KRT24	55 kDa	1	0.99996
Q0P5J6	Keratin, type I cytoskeletal 27	KRT27	50 kDa	3	0.999713
A0A3Q1LSG0	Keratin 42	KRT42	50 kDa	3	0.943326
Q5XQN5	Keratin, type II cytoskeletal 5	KRT5	63 kDa	7	0.997833
M0QVY0	Uncharacterized protein	KRT6A	61 kDa	6	0.999053
F1MKE7	Uncharacterized protein	KRT6C	61 kDa	3	0.999142
Q29S21	Keratin, type II cytoskeletal 7	KRT7	52 kDa	8	0.999943
P05786	Keratin, type II cytoskeletal 8	KRT8	54 kDa	4	0.998561
A0A3Q1MSS8	Keratin 85	KRT85	53 kDa	1	0.995978
Q1LZ83	Endoribonuclease LACTB2	LACTB2	33 kDa	1	0.991961
P00711	Alpha-lactalbumin	LALBA	16 kDa	8	0.999982
F1MD77	Laminin subunit gamma 1	LAMC1	178 kDa	1	0.973864
A0A3Q1MTN6	Lysosomal associated membrane protein 2	LAMP2	46 kDa	2	0.993626
Q17QQ1	Ragulator complex protein LAMTOR3	LAMTOR3	14 kDa	1	0.985584
F1MVX2	LanC like 1	LANCL1	45 kDa	6	0.999979
A6QPG6	LANCL2 protein	LANCL2	49 kDa	7	0.999968
P00727	Cytosol aminopeptidase	LAP3	56 kDa	25	1
A0A3Q1N108	Leucyl-tRNA synthetase	LARS	135 kDa	3	0.973417
Q3B7M5	LIM and SH3 domain protein 1	LASP1	30 kDa	7	0.999999
Q2TBI0	Lipopolysaccharide-binding protein	LBP	54 kDa	10	1
Q3T0H0	Leucine carboxyl methyltransferase 1	LCMT1	38 kDa	2	0.955898
E1B6Z6	Lipocalin 2	LCN2	23 kDa	4	0.999629
A0A3Q1LSN0	Lymphocyte cytosolic protein 1	LCP1	70 kDa	33	0.999999
E1BNE1	Lipid droplet associated hydrolase	LDAH	38 kDa	2	0.986979
P19858	L-lactate dehydrogenase A chain	LDHA	37 kDa	7	0.999997
Q5E9B1	L-lactate dehydrogenase B chain	LDHB	37 kDa	14	0.999839
A4IFV0	LDLRAP1 protein	LDLRAP1	34 kDa	1	0.986776
Q32LF4	LEM domain containing 1	LEMD1	8 kDa	1	0.978996
P11116	Galectin-1	LGALS1	15 kDa	4	0.999993
A6QLZ0	Galectin	LGALS3	28 kDa	5	0.999443
A0A3Q1MR74	Galectin	LGALS7	21 kDa	1	0.988803
A0A3Q1LN15	Galectin	LGALS8	41 kDa	2	0.999187
Q3MHZ8	Galectin-9	LGALS9	39 kDa	1	0.998692
P02754	Beta-lactoglobulin	LGB	20 kDa	8	0.999419
Q95M12	Legumain	LGMN	49 kDa	1	0.996408
Q0VD18	Phospholysine phosphohistidine inorganic pyrophosphate phosphatase	LHPP	29 kDa	2	0.999999
E1BAT3	LIF receptor alpha	LIFR	123 kDa	7	0.999785
A0A3Q1LNQ9	LIM and senescent cell antigen-like-containing domain protein	LIMS1	44 kDa	3	0.999423
Q0P5F3	Protein lin-7 homolog C	LIN7C	22 kDa	7	0.999966
A0A3Q1LN09	Lemur tyrosine kinase 2	LMTK2	162 kDa	13	0.999996
F1MUX5	Uncharacterized protein	LOC100295687	26 kDa	5	0.999982
A0A3Q1ML89	Uncharacterized protein	LOC100299180	139 kDa	10	0.99996
G3N1H5	Uncharacterized protein	LOC100300716	18 kDa	1	0.950219
G3MW08	Uncharacterized protein	LOC100337076	132 kDa	2	0.998523
E1BIE9	Uncharacterized protein	LOC100337457	66 kDa	3	0.99593
F1MLW8	Uncharacterized protein	LOC100847119	25 kDa	4	1
A0A3Q1LYX2	Uncharacterized protein	LOC100848610	17 kDa	1	0.999988
A0A3Q1LJM0	Uncharacterized protein	LOC100848700	141 kDa	11	0.999984
G8JL02	Uncharacterized protein	LOC101906221	12 kDa	2	0.967178
E1BI62	Uncharacterized protein	LOC104968656	48 kDa	1	0.992193
A0A3Q1MTM2	Uncharacterized protein	LOC104968820	84 kDa	1	0.997853
A0A3Q1M7W7	Uncharacterized protein	LOC104970193	10 kDa	1	0.99922
F1N1Z8	Pancreatic adenocarcinoma upregulated factor-like	LOC104975830	17 kDa	5	0.998733
A0A3Q1LMW6	Uncharacterized protein	LOC107131803	44 kDa	12	0.999983
A0A3Q1M7Z2	Uncharacterized protein	LOC112441502	48 kDa	2	0.999965
A0A3Q1M7I6	Uncharacterized protein	LOC112443175	96 kDa	5	0.999722
A5D7Q0	LOC407171 protein	LOC407171	29 kDa	1	0.980372
E1BAD2	Uncharacterized protein	LOC505658	29 kDa	3	0.989698
F1MJK3	Uncharacterized protein	LOC506828	163 kDa	12	0.999978
F6PRC3	Uncharacterized protein	LOC508153	34 kDa	1	0.999094
A0A3Q1LKF2	Aldehyde dehydrogenase	LOC508879	54 kDa	10	0.999948
F6R5A9	Uncharacterized protein	LOC510798	29 kDa	3	0.998048
E1B8B5	Uncharacterized protein	LOC511106	44 kDa	2	0.979567
G3MYQ6	Uncharacterized protein	LOC515551	110 kDa	2	0.995468
F1ML83	Uncharacterized protein	LOC518526	53 kDa	5	0.999407
A0A3Q1LRI7	Uncharacterized protein	LOC521224	83 kDa	2	0.998686
A0A3Q1LXZ2	Uncharacterized protein	LOC521568	145 kDa	8	0.999177
A0A3Q1NEQ0	Uncharacterized protein	LOC525947	78 kDa	15	0.999982
A0A3Q1M3A4	Uncharacterized protein	LOC528040	190 kDa	1	0.990845
F1MRG6	Uncharacterized protein	LOC536097	41 kDa	2	0.999647
G3N3L9	Uncharacterized protein	LOC613363	14 kDa	2	0.993287
A0A3Q1MN61	Uncharacterized protein	LOC616942	43 kDa	3	0.99975
A0A3Q1M6Z0	Uncharacterized protein	LOC616948	57 kDa	3	0.998043
A0A0A0MPA0	Uncharacterized protein	LOC784932	47 kDa	8	0.999835
E1BJ08	Uncharacterized protein	LOC785216	38 kDa	1	0.999508
G3X8C3	Uncharacterized protein	LOC786410	44 kDa	17	1
A0A3Q1LNM5	Uncharacterized protein	LOC788915	54 kDa	1	0.948286
A0A3Q1LKP8	Lipin 1	LPIN1	103 kDa	2	0.969043
P11151	Lipoprotein lipase	LPL	53 kDa	5	0.999942
P80025	Lactoperoxidase	LPO	81 kDa	17	0.99987
F6R1D7	Family with sequence similarity 84 member B	LRATD2	35 kDa	2	0.99481
A0A3Q1LTX7	LPS responsive beige-like anchor protein	LRBA	313 kDa	11	0.999984
F6RMV5	Leucine rich alpha-2-glycoprotein 1	LRG1	39 kDa	3	0.977534
G3N2S4	Leucine rich repeat containing 26	LRRC26	34 kDa	1	0.997135
Q17QC1	LRRC57 protein	LRRC57	27 kDa	5	0.999631
Q08E42	Leucine rich repeat containing 8 VRAC subunit A	LRRC8A	94 kDa	11	0.999313
A5PK13	Volume-regulated anion channel subunit LRRC8C	LRRC8C	92 kDa	15	0.999635
A0A3Q1LSD8	Lymphocyte specific protein 1	LSP1	49 kDa	1	0.97058
A0A3Q1M8F8	Lipolysis stimulated lipoprotein receptor	LSR	70 kDa	1	0.983873
P84466	Lanosterol synthase	LSS	83 kDa	11	0.999989
Q3SZH7	Leukotriene A-4 hydrolase	LTA4H	69 kDa	9	0.999992
P24627	Lactotransferrin	LTF	78 kDa	36	1
F1N120	Latexin	LXN	26 kDa	3	0.980414
Q1RMM2	Lymphocyte antigen 6 complex, locus E	LY6E	14 kDa	1	0.99529
C4T7Z1	Lymphocyte antigen 96	LY96	19 kDa	1	0.954749
F1N261	Tyrosine-protein kinase	LYN	59 kDa	18	0.999958
Q3MHR0	Acyl-protein thioesterase 1	LYPLA1	25 kDa	2	0.999999
E1BIB8	Lysophospholipase 2	LYPLA2	24 kDa	3	0.999557
A0A3Q1LRV6	Uncharacterized protein	LZIC	22 kDa	2	0.982697
Q3ZBL4	Leucine zipper transcription factor-like protein 1	LZTFL1	35 kDa	6	0.99998
Q2KHU5	ADP-ribose glycohydrolase MACROD1	MACROD1	36 kDa	2	0.994837
A0A3Q1M747	Membrane associated guanylate kinase, WW and PDZ domain containing 1	MAGI1	139 kDa	2	0.998364
A2VE13	Protein MAL2	MAL2	19 kDa	1	0.990673
A0A3Q1LI72	Alpha-mannosidase	MAN2A2	133 kDa	5	0.999933
Q29451	Lysosomal alpha-mannosidase	MAN2B1	113 kDa	11	0.999946
Q0VD16	MAP2K1 protein	MAP2K1	43 kDa	6	0.999998
A0A3Q1N5Y6	Mitogen-activated protein kinase kinase 3	MAP2K3	39 kDa	2	0.961366
A0A3Q1LJL4	Microtubule-associated protein	MAP4	235 kDa	1	0.965243
P46196	Mitogen-activated protein kinase 1	MAPK1	41 kDa	4	0.997843
Q3T0N5	Mitogen-activated protein kinase 13	MAPK13	42 kDa	4	0.999389
A0A3Q1LJU7	Mitogen-activated protein kinase	MAPK9	48 kDa	1	0.999203
Q3SYZ2	MAP kinase-activated protein kinase 3	MAPKAPK3	43 kDa	1	0.971522
P12624	Myristoylated alanine-rich C-kinase substrate	MARCKS	32 kDa	8	1
Q0VBZ9	MARCKS-related protein	MARCKSL1	20 kDa	2	0.999989
F1MVS9	Mannan binding lectin serine peptidase 1	MASP1	81 kDa	2	0.998626
A0A3Q1MZ37	S-adenosylmethionine synthase	MAT2A	46 kDa	7	0.99996
O02659	Mannose-binding protein C	MBL	26 kDa	1	0.967135
A0A3Q1LNV7	Uncharacterized protein	MCEMP1	25 kDa	1	0.99672
A0A3Q1MFL2	Multiple coagulation factor deficiency 2	MCFD2	36 kDa	1	0.952057
Q2KIE4	Malignant T-cell-amplified sequence 1	MCTS1	21 kDa	1	0.998393
Q3T145	Malate dehydrogenase, cytoplasmic	MDH1	36 kDa	9	0.99999
F1MTK2	MTOR associated protein, eak-7 homolog	MEAK7	48 kDa	4	0.999984
F1MLU6	Multiple EGF like domains 9	MEGF9	63 kDa	2	0.998623
E1BG25	Melanotransferrin	MELTF	81 kDa	7	0.999923
Q2HJH7	Protein MEMO1	MEMO1	33 kDa	4	0.99999
Q32KX8	Methyltransferase-like 26	METTL26	23 kDa	4	0.999713
Q0VCJ8	Methyltransferase-like protein 9	METTL9	37 kDa	3	0.998565
Q95114	Lactadherin	MFGE8	47 kDa	27	0.999991
A0A3Q1LNG3	Major facilitator superfamily domain containing 6	MFSD6	88 kDa	1	0.994351
A0A3Q1LPZ8	Maltase-glucoamylase	MGAM	186 kDa	1	0.993282
Q0IIA2	Odorant-binding protein-like	MGC151921	20 kDa	4	0.999121
A7YY30	MGC157043 protein	MGC157043	43 kDa	3	0.945204
A0A3Q1MFP1	Monoglyceride lipase	MGLL	36 kDa	2	0.989445
A0A3Q1MB22	Uncharacterized protein	MGRN1	61 kDa	5	0.999935
Q64L89	Microsomal glutathione S-transferase 1	MGST1	18 kDa	1	0.996976
E1BJ09	Mindbomb E3 ubiquitin protein ligase 1	MIB1	110 kDa	1	0.996083
E1BBG2	MICAL-like protein 1	MICALL1	92 kDa	2	0.997299
A0A3Q1LY46	MICAL like 2	MICALL2	94 kDa	3	0.999805
G5E5S6	Uncharacterized protein	MID2	78 kDa	1	0.96779
P80177	Macrophage migration inhibitory factor	MIF	12 kDa	1	0.99216
Q2KJ22	Ubiquitin carboxyl-terminal hydrolase MINDY-1	MINDY1	51 kDa	3	0.995261
A0A3Q1LII7	Misshapen like kinase 1	MINK1	141 kDa	3	0.997417
E1BGA2	Microtubule interacting and trafficking domain containing 1	MITD1	29 kDa	1	0.941368
E1BPL8	Membrane metalloendopeptidase	MME	86 kDa	4	0.999832
Q9GLE5	72 kDa type IV collagenase	MMP2	74 kDa	1	0.986578
P52176	Matrix metalloproteinase-9	MMP9	79 kDa	3	0.999281
E1BP36	MMS19 nucleotide excision repair protein homolog	MMS19	113 kDa	2	0.975661
A0A3Q1M4W1	MOB kinase activator 1A	MOB1A	25 kDa	3	0.999875
Q58D63	MOB kinase activator 3A	MOB3A	25 kDa	2	0.996112
Q29RK9	MOB kinase activator 3B	MOB3B	25 kDa	1	0.983317
Q9N0E7	Molybdenum cofactor sulfurase	MOCOS	97 kDa	1	0.99903
Q17QV2	Vacuolar fusion protein MON1 homolog A	MON1A	62 kDa	2	0.97077
A0A3Q1M0W2	MON2 homolog, regulator of endosome-to-Golgi trafficking	MON2	182 kDa	4	0.999828
Q0V8H6	Putative helicase MOV-10	MOV10	114 kDa	1	0.960954
F1MMT3	Multiple PDZ domain crumbs cell polarity complex component	MPDZ	221 kDa	8	0.998939
Q3SZI0	Mannose-6-phosphate isomerase	MPI	46 kDa	2	0.999996
A6QPT4	MPO protein	MPO	82 kDa	4	0.99949
A0A3Q1LY00	Membrane palmitoylated protein 5	MPP5	77 kDa	22	0.999992
A0A3Q1M9D2	Sulfurtransferase	MPST	63 kDa	5	0.999987
Q32PI9	Myelin protein zero-like protein 1	MPZL1	29 kDa	2	0.999999
Q2NL31	Methylthioribose-1-phosphate isomerase	MRI1	38 kDa	6	1
A0A3Q1M5X4	Serum amyloid A protein	M-SAA3.2	16 kDa	3	0.999933
A0A3Q1M1A9	Uncharacterized protein	MSLN	43 kDa	6	0.999945
Q2HJ49	Moesin	MSN	68 kDa	27	0.999994
P54149	Mitochondrial peptide methionine sulfoxide reductase	MSRA	26 kDa	6	0.999728
Q3MHF7	S-methyl-5'-thioadenosine phosphorylase	MTAP	31 kDa	4	0.99843
A4FUD0	MTHFD1 protein	MTHFD1	101 kDa	18	0.999939
Q5I598	Methylenetetrahydrofolate reductase	MTHFR	74 kDa	3	0.990533
A0A3Q1LYK5	Myotubularin related protein 6	MTMR6	72 kDa	1	0.979207
A7MB43	Myotubularin-related protein 9	MTMR9	63 kDa	2	0.999879
A0A3Q1LUE8	Serine/threonine-protein kinase mTOR	MTOR	273 kDa	2	0.999809
Q3T0F7	Myotrophin	MTPN	13 kDa	1	0.992862
Q8WML4	Mucin-1	MUC1	58 kDa	6	0.999992
Q8MI01	Mucin-15	MUC15	36 kDa	6	0.999845
A0A3Q1M6U9	Mucin 20, cell surface associated	MUC20	73 kDa	1	0.999969
Q3T0N1	Multivesicular body subunit 12A	MVB12A	29 kDa	5	0.999997
A0A3Q1LLZ4	Uncharacterized protein	MVB12B	39 kDa	5	0.993779
Q5E9T8	Mevalonate kinase	MVK	42 kDa	2	0.999839
Q3SYU9	Major vault protein	MVP	99 kDa	11	0.999996
Q0VCK1	Myeloid-associated differentiation marker	MYADM	35 kDa	1	0.999353
Q2TBP7	c-Myc-binding protein	MYCBP	12 kDa	3	0.994555
Q9BE40	Myosin-1	MYH1	223 kDa	1	0.998152
F1MZX6	Myosin heavy chain 13	MYH13	224 kDa	1	0.999577
F1MM57	Myosin heavy chain 14	MYH14	231 kDa	9	0.998602
Q9BE41	Myosin-2	MYH2	223 kDa	1	0.996927
Q9BE39	Myosin-7	MYH7	223 kDa	1	0.975544
F1MQ37	Myosin heavy chain 9	MYH9	227 kDa	38	0.999998
A0JNJ5	Myosin light chain 1/3, skeletal muscle isoform	MYL1	21 kDa	1	0.998423
A4IF97	Myosin regulatory light chain 12B	MYL12B	20 kDa	5	0.999751
P60661	Myosin light polypeptide 6	MYL6	17 kDa	8	0.999983
Q148H2	Myosin light chain 6B	MYL6B	23 kDa	1	0.947852
E1BKQ6	Myosin XVIIIA	MYO18A	111 kDa	3	0.986513
Q27966	Unconventional myosin-Ic	MYO1C	122 kDa	24	0.999999
Q17R14	Unconventional myosin-Id	MYO1D	116 kDa	21	0.999993
F1MMC7	Myosin IF	MYO1F	125 kDa	3	0.992062
A0A3Q1LLG5	Myosin IG	MYO1G	114 kDa	6	0.971845
A0A3Q1LUB6	Myosin VA	MYO5A	215 kDa	42	0.999973
F1MMQ6	Myosin VB	MYO5B	211 kDa	37	0.99996
F1MX93	Myosin VC	MYO5C	203 kDa	5	0.999521
E1BPK6	Unconventional myosin-VI	MYO6	150 kDa	22	0.999996
A0A3Q1MGV9	Myosin IXB	MYO9B	228 kDa	2	0.986808
F1N3I4	Myoferlin	MYOF	233 kDa	5	0.995412
E1BDV7	N(alpha)-acetyltransferase 25, NatB auxiliary subunit	NAA25	112 kDa	1	0.99118
F1MGS8	N-acetylated alpha-linked acidic dipeptidase 2	NAALAD2	83 kDa	2	0.971942
A0A3Q1MHD1	Uncharacterized protein	NAALADL2	87 kDa	2	0.999649
Q5E9A1	Nascent polypeptide-associated complex subunit alpha	NACA	23 kDa	3	0.999135
Q3ZBF0	Glutamine-dependent NAD(+) synthetase	NADSYN1	79 kDa	1	0.993143
E1B8X4	NEDD8-activating enzyme E1 regulatory subunit	NAE1	60 kDa	1	0.990126
Q58DH9	Alpha-N-acetylgalactosaminidase	NAGA	47 kDa	1	0.999009
Q3SZM9	N-acetyl-D-glucosamine kinase	NAGK	37 kDa	3	0.999114
A0A3Q1LN81	N-acetyl-alpha-glucosaminidase	NAGLU	74 kDa	3	0.995741
Q1RMX7	N-acetylneuraminate synthase	NANS	40 kDa	9	1
A6H767	Nucleosome assembly protein 1-like 1	NAP1L1	45 kDa	3	0.998733
A0A3Q1M6H3	Alpha-soluble NSF attachment protein	NAPA	36 kDa	18	0.999534
P81126	Beta-soluble NSF attachment protein	NAPB	34 kDa	4	0.981008
P81127	Gamma-soluble NSF attachment protein	NAPG	35 kDa	8	0.999796
A5PK51	Nicotinate phosphoribosyltransferase	NAPRT	58 kDa	5	0.999915
Q2KJG3	Asparagine--tRNA ligase, cytoplasmic	NARS	64 kDa	13	0.999967
Q1JPA6	Arylamine N-acetyltransferase 1	NAT1	34 kDa	1	0.999655
E1BNQ4	ATP-dependent (S)-NAD(P)H-hydrate dehydratase	NAXD	35 kDa	6	0.999966
Q6QRN6	NAD(P)H-hydrate epimerase	NAXE	31 kDa	1	0.999661
A0A3Q1MKI4	Neutrophil cytosolic factor 4	NCF4	39 kDa	1	0.996825
A0A3Q1M7W5	NCK associated protein 1	NCKAP1	130 kDa	13	0.999992
E1B876	NCK associated protein 1 like	NCKAP1L	129 kDa	1	0.951894
A0A3Q1MDC6	Nicastrin	NCSTN	84 kDa	4	0.999942
A0A3Q1LQI2	NudE neurodevelopment protein 1 like 1	NDEL1	42 kDa	1	0.949583
F6QPI1	Neuron derived neurotrophic factor	NDNF	64 kDa	1	0.989741
A0A3Q1LW82	Protein NDRG1	NDRG1	45 kDa	7	1
Q3ZBA8	Protein NDRG2	NDRG2	39 kDa	10	1
A0A3Q1LY04	Nebulette	NEBL	113 kDa	1	0.99632
Q5E9Q4	Adaptin ear-binding coat-associated protein 2	NECAP2	29 kDa	2	0.946382
A0A3Q1LYA1	Nectin cell adhesion molecule 2	NECTIN2	55 kDa	3	0.998174
A0A3Q1MD92	Nectin-4	NECTIN4	54 kDa	1	0.996977
A0A3Q1LT33	E3 ubiquitin-protein ligase	NEDD4	104 kDa	1	0.990318
A0A3Q1LFY0	Neural precursor cell expressed, developmentally down-regulated 4-like, E3 ubiquitin protein ligase	NEDD4L	122 kDa	1	0.990318
P61282	NEDD8	NEDD8	9 kDa	1	0.99673
A0A3Q1M4K7	NIMA related kinase 7	NEK7	35 kDa	1	0.997079
F1MM88	NIMA related kinase 9	NEK9	107 kDa	1	0.990227
A6QR11	Protein kinase C-binding protein NELL2	NELL2	91 kDa	7	0.999985
A0A3Q1M7A4	Neurofibromin 2	NF2	69 kDa	4	0.995906
A0A3Q1LGS4	Nuclear factor kappa B subunit 1	NFKB1	103 kDa	3	0.947795
F1MVS1	NFKB inhibitor epsilon	NFKBIE	39 kDa	1	0.948407
A4IF69	NHL repeat-containing protein 2	NHLRC2	79 kDa	1	0.969246
A6QNS6	NID1 protein	NID1	136 kDa	1	0.940954
Q05B89	NIF3-like protein 1	NIF3L1	42 kDa	6	0.999917
Q32LH4	Deaminated glutathione amidase	NIT1	36 kDa	1	0.989949
Q2T9R6	Omega-amidase NIT2	NIT2	31 kDa	1	0.9994
Q1JPF1	NFKB inhibitor interacting Ras-like 2	NKIRAS2	22 kDa	1	0.992939
P52174	Nucleoside diphosphate kinase A 1	NME1-1	17 kDa	6	0.999899
Q3T0Q4	Nucleoside diphosphate kinase B	NME2	17 kDa	7	0.99992
Q3ZCL3	N-myc-interactor	NMI	35 kDa	2	0.945276
Q0VCN1	NmrA-like family domain-containing protein 1	NMRAL1	33 kDa	3	0.99985
P31717	Glycylpeptide N-tetradecanoyltransferase 1	NMT1	57 kDa	1	0.984205
A0A3Q1MD12	Uncharacterized protein	NOTCH2	257 kDa	2	0.963968
E1BPJ7	NADPH oxidase 1	NOX1	65 kDa	1	0.960178
A0A3Q1LT67	NPC intracellular cholesterol transporter 1	NPC1	143 kDa	5	0.99994
P79345	NPC intracellular cholesterol transporter 2	NPC2	17 kDa	5	0.999994
Q3SWX3	Aminopeptidase-like 1	NPEPL1	56 kDa	1	0.960077
E1BP91	Aminopeptidase	NPEPPS	104 kDa	25	0.999996
F1N7U2	NPL4 homolog, ubiquitin recognition factor	NPLOC4	68 kDa	2	0.999523
A0A3Q1LL79	Neuroplastin	NPTN	52 kDa	4	0.99994
A0A3Q1MK02	NAD(P)H quinone dehydrogenase 1	NQO1	31 kDa	1	0.948964
Q3SZT2	N-ribosyldihydronicotinamide:quinone reductase 2	NQO2	26 kDa	2	0.99895
A5D7R9	NRAS protein	NRAS	21 kDa	6	0.999969
Q08DY5	Nuclear receptor binding protein 1	NRBP1	60 kDa	2	0.986668
F1MGJ6	Nuclear receptor binding protein 2	NRBP2	57 kDa	1	0.980164
A0A3Q1LY70	Nardilysin convertase	NRDC	141 kDa	1	0.999036
Q3ZBE9	Sterol-4-alpha-carboxylate 3-dehydrogenase, decarboxylating	NSDHL	40 kDa	8	0.999933
A0A3Q1MR04	N-ethylmaleimide sensitive factor, vesicle fusing ATPase	NSF	84 kDa	17	0.999915
Q3SZC4	NSFL1 cofactor p47	NSFL1C	41 kDa	4	0.999948
Q05927	5'-nucleotidase	NT5E	63 kDa	17	1
Q24K00	Cytosolic Fe-S cluster assembly factor NUBP1	NUBP1	34 kDa	1	0.999087
Q3MHY6	Cytosolic Fe-S cluster assembly factor NUBP2	NUBP2	29 kDa	1	0.998655
Q0P569	Nucleobindin-1	NUCB1	55 kDa	14	0.999998
F6Q8A8	Nucleobindin 2	NUCB2	51 kDa	11	0.999998
Q17QG2	Nuclear migration protein nudC	NUDC	38 kDa	5	0.999582
A0A3Q1N2D0	NudC domain containing 1	NUDCD1	70 kDa	1	0.999325
Q32KU8	NudC domain containing 2	NUDCD2	18 kDa	1	0.985375
Q29RH3	Peroxisomal NADH pyrophosphatase NUDT12	NUDT12	50 kDa	3	0.994201
F1MMR8	Nudix hydrolase 5	NUDT5	19 kDa	1	0.957447
Q32KP9	Nuclear transport factor 2	NUTF2	14 kDa	2	0.997068
A6QLU8	Nucleoredoxin	NXN	48 kDa	5	0.999998
A2VE81	Occludin	OCLN	59 kDa	2	0.995257
A0A3Q1N3L2	OCRL, inositol polyphosphate-5-phosphatase	OCRL	98 kDa	1	0.981526
E1BQ16	O-GlcNAcase	OGA	103 kDa	1	0.986472
F1N3J9	Opioid growth factor receptor like 1	OGFRL1	51 kDa	1	0.978913
Q2HJ33	Obg-like ATPase 1	OLA1	45 kDa	4	0.999998
F1MVJ8	Olfactomedin 4	OLFM4	61 kDa	7	0.999999
A0A3Q1LQE0	5-oxoprolinase	OPLAH	139 kDa	1	0.991955
A5PKA7	ORAI calcium release-activated calcium modulator 1	ORAI1	33 kDa	1	0.999532
Q3SZR3	Alpha-1-acid glycoprotein	ORM1	23 kDa	4	0.999633
E1BPW1	Oxysterol-binding protein	OSBP	89 kDa	6	0.999827
F1MFD9	Oxysterol-binding protein	OSBPL10	84 kDa	9	0.999994
A0A3Q1M310	Oxysterol-binding protein	OSBPL1A	105 kDa	8	0.999988
E1BL67	Oxysterol-binding protein	OSBPL2	55 kDa	2	0.992996
E1BBD8	Oxysterol-binding protein	OSBPL7	95 kDa	1	0.973757
A0A3Q1MKV7	Oxysterol-binding protein	OSBPL9	83 kDa	8	0.999942
F1MGK8	Oncostatin M receptor	OSMR	42 kDa	4	0.999747
Q8MJ50	Osteoclast-stimulating factor 1	OSTF1	24 kDa	5	0.999999
Q3T0Y1	Ubiquitin thioesterase	OTUB1	31 kDa	6	0.999985
A5PKL1	Oxidation resistance protein 1	OXR1	98 kDa	1	0.998176
F1MYV9	Oxidative stress responsive kinase 1	OXSR1	58 kDa	3	0.999983
F1MDI7	P2Y purinoceptor 2	P2RY2	42 kDa	2	0.99953
P05307	Protein disulfide-isomerase	P4HB	57 kDa	7	0.999162
Q3ZBH5	Proliferation-associated 2G4, 38kDa	PA2G4	44 kDa	4	0.994811
P61286	Polyadenylate-binding protein 1	PABPC1	71 kDa	10	0.99947
A0A3Q1LY20	Protein kinase C and casein kinase substrate in neurons 2	PACSIN2	51 kDa	10	0.997996
E1BK71	Protein kinase C and casein kinase substrate in neurons 3	PACSIN3	49 kDa	2	0.971603
G5E5H7	Uncharacterized protein	PAEP	20 kDa	10	0.99999
A5D7P3	Platelet-activating factor acetylhydrolase IB subunit alpha	PAFAH1B1	47 kDa	13	0.999819
P68401	Platelet-activating factor acetylhydrolase IB subunit beta	PAFAH1B2	26 kDa	3	0.999984
Q29460	Platelet-activating factor acetylhydrolase IB subunit gamma	PAFAH1B3	26 kDa	1	0.998958
Q2KIH7	Phenylalanine-4-hydroxylase	PAH	52 kDa	7	0.999921
F1MN04	Uncharacterized protein	PAICS	93 kDa	6	0.996256
A5PKG2	PAIP1 protein	PAIP1	46 kDa	2	0.997403
A0A3Q1M0G8	Non-specific serine/threonine protein kinase	PAK2	58 kDa	5	0.99544
Q17QZ0	Non-specific serine/threonine protein kinase	PAK4	64 kDa	4	0.999998
E1BA03	Non-specific serine/threonine protein kinase	PAK6	74 kDa	1	0.985768
Q08DA5	Pantothenate kinase 3	PANK3	41 kDa	4	0.999983
F1MLD0	Pantothenate kinase 4	PANK4	86 kDa	3	0.997504
F6R031	3'-phosphoadenosine 5'-phosphosulfate synthase 1	PAPSS1	76 kDa	1	0.993014
F1N085	3'-phosphoadenosine 5'-phosphosulfate synthase 2	PAPSS2	69 kDa	8	0.999205
A0A3Q1LS90	Par-6 family cell polarity regulator beta	PARD6B	41 kDa	1	0.998039
Q5E946	Protein/nucleic acid deglycase DJ-1	PARK7	20 kDa	9	1
A0A3Q1LMM6	Parvin alpha	PARVA	51 kDa	3	0.999986
E1BLF1	PATJ, crumbs cell polarity complex component	PATJ	207 kDa	56	1
F1MV85	Polysaccharide biosynthesis domain containing 1	PBDC1	25 kDa	1	0.957245
Q3ZBD3	Pterin-4-alpha-carbinolamine dehydratase	PCBD1	12 kDa	1	0.967462
A0A3Q1LR45	Uncharacterized protein	PCBD2	19 kDa	1	0.953562
Q5E9A3	Poly(rC)-binding protein 1	PCBP1	37 kDa	9	1
A0A3Q1LPY4	Poly(rC) binding protein 2	PCBP2	44 kDa	4	0.9999
Q0VCU0	Poly(rC)-binding protein 4	PCBP4	42 kDa	1	0.996237
A0A3Q1LJ38	Protocadherin 19	PCDH19	126 kDa	1	0.991878
F1N3M3	Protocadherin gamma subfamily A, 3	PCDHGA3	137 kDa	8	0.999996
A6QNV3	PCDHGB4 protein	PCDHGB4	100 kDa	4	0.999383
A5D7F4	PCDHGC3 protein	PCDHGC3	101 kDa	6	0.997101
P15246	Protein-L-isoaspartate(D-aspartate) O-methyltransferase	PCMT1	25 kDa	5	0.998147
A0A3Q1LYQ8	Pecanex 1	PCNX1	252 kDa	1	0.99875
A0A3Q1LXI0	Proprotein convertase subtilisin/kexin type 5	PCSK5	101 kDa	1	0.982024
F1MNS8	PDGFA associated protein 1	PDAP1	21 kDa	2	0.976529
Q0VCQ6	Programmed cell death 10	PDCD10	25 kDa	5	0.999944
Q2HJH9	Programmed cell death protein 5	PDCD5	14 kDa	3	0.999942
A0A3Q1LF77	Programmed cell death 6	PDCD6	22 kDa	3	0.999281
E1BKM4	Programmed cell death 6 interacting protein	PDCD6IP	97 kDa	11	0.999103
Q0VCW8	Phosducin-like protein 3	PDCL3	27 kDa	1	0.991943
P38657	Protein disulfide-isomerase A3	PDIA3	57 kDa	2	0.999509
Q29RV1	Protein disulfide-isomerase A4	PDIA4	73 kDa	1	0.995047
F6QH94	Protein disulfide isomerase family A member 6	PDIA6	48 kDa	2	0.984835
A0A3Q1MJ74	PDZ and LIM domain 5	PDLIM5	64 kDa	3	0.999993
F1MQJ7	Uncharacterized protein	PDPK1	63 kDa	3	0.964346
Q0II59	Pyridoxal kinase	PDXK	35 kDa	12	0.999997
Q0VCY8	Phosphoprotein enriched in astrocytes 15	PEA15	15 kDa	1	0.997993
P13696	Phosphatidylethanolamine-binding protein 1	PEBP1	21 kDa	7	0.999944
A0A3Q1N2S6	Penta-EF-hand domain containing 1	PEF1	29 kDa	2	0.999969
Q58DV0	Protein pelota homolog	PELO	43 kDa	1	0.986822
A0A3Q1NG06	Peptidase D	PEPD	43 kDa	2	0.998181
A0A3Q1M913	Phosphoribosylformylglycinamidine synthase	PFAS	144 kDa	9	0.999999
A1A4P5	Prefoldin subunit 2	PFDN2	17 kDa	2	0.999946
Q2TBR6	Prefoldin subunit 4	PFDN4	15 kDa	1	0.996047
Q8HYI9	Prefoldin subunit 5	PFDN5	17 kDa	2	0.994995
Q17Q89	Prefoldin subunit 6	PFDN6	15 kDa	1	0.999255
P26285	6-phosphofructo-2-kinase/fructose-2,6-bisphosphatase 2	PFKFB2	61 kDa	9	0.999589
A0A3Q1M618	6-phosphofructo-2-kinase/fructose-2,6-biphosphatase 4	PFKFB4	53 kDa	9	0.996326
A1A4J1	ATP-dependent 6-phosphofructokinase, liver type	PFKL	85 kDa	21	1
Q0IIG5	ATP-dependent 6-phosphofructokinase, muscle type	PFKM	85 kDa	3	0.989575
P02584	Profilin-1	PFN1	15 kDa	7	1
Q09430	Profilin-2	PFN2	15 kDa	1	0.999901
Q3SZ62	Phosphoglycerate mutase 1	PGAM1	29 kDa	11	1
A0A3S5ZPM3	6-phosphogluconate dehydrogenase, decarboxylating	PGD	61 kDa	17	0.999999
Q3T0P6	Phosphoglycerate kinase 1	PGK1	45 kDa	14	0.999987
Q2TBQ8	6-phosphogluconolactonase	PGLS	28 kDa	7	0.999999
Q8SPP7	Peptidoglycan recognition protein 1	PGLYRP1	21 kDa	7	0.999999
Q08DP0	Phosphoglucomutase-1	PGM1	62 kDa	16	0.999993
F6QEU6	Phosphoglucomutase 2	PGM2	67 kDa	17	0.999999
A0A3Q1LP83	Phosphoacetylglucosamine mutase	PGM3	62 kDa	9	0.999994
Q2T9S4	Glycerol-3-phosphate phosphatase	PGP	34 kDa	7	0.99825
F6QJJ8	Progesterone receptor membrane component 2	PGRMC2	26 kDa	1	0.992943
A0A3Q1LRW2	Phosphatase and actin regulator	PHACTR2	60 kDa	2	0.998787
F1MCY2	Phosphatase and actin regulator 4	PHACTR4	79 kDa	5	0.999515
A0A140T866	D-3-phosphoglycerate dehydrogenase	PHGDH	56 kDa	11	1
E1BME7	Paired like homeobox 2B	PHOX2B	32 kDa	1	0.990877
Q32PA4	14 kDa phosphohistidine phosphatase	PHPT1	14 kDa	4	0.999576
Q0IIB1	Phytanoyl-CoA dioxygenase domain-containing protein 1	PHYHD1	33 kDa	1	0.999239
Q32L96	Phytanoyl-CoA hydroxylase interacting protein-like	PHYHIPL	43 kDa	3	0.999547
A0A140T888	Phosphatidylinositol 4-kinase alpha	PI4KA	235 kDa	35	1
A0A3Q1LJ93	Phosphatidylinositol binding clathrin assembly protein	PICALM	72 kDa	2	0.989457
G5E5N0	P53-induced death domain protein 1	PIDD1	100 kDa	1	0.999581
P81265	Polymeric immunoglobulin receptor	PIGR	82 kDa	26	1
A0A3Q1LYW8	Phosphoinositide-3-kinase adaptor protein 1	PIK3AP1	87 kDa	1	0.999533
A0A3Q1LQK4	Phosphatidylinositol 3-kinase catalytic subunit type 3	PIK3C3	102 kDa	1	0.94295
P32871	Phosphatidylinositol 4,5-bisphosphate 3-kinase catalytic subunit alpha isoform	PIK3CA	124 kDa	1	0.955125
F1MYM3	Phosphatidylinositol-4,5-bisphosphate 3-kinase catalytic subunit beta	PIK3CB	123 kDa	2	0.989335
P23727	Phosphatidylinositol 3-kinase regulatory subunit alpha	PIK3R1	84 kDa	2	0.999199
A0A3Q1LLF0	Phosphoinositide-3-kinase regulatory subunit 4	PIK3R4	141 kDa	2	0.986192
F1MJX3	Uncharacterized protein	PILRA	33 kDa	1	0.983625
Q5BIN5	Peptidyl-prolyl cis-trans isomerase NIMA-interacting 1	PIN1	18 kDa	1	0.98997
F1MHR4	Phosphatidylinositol-5-phosphate 4-kinase type 2 alpha	PIP4K2A	46 kDa	5	0.99999
F1MHT2	Phosphatidylinositol-5-phosphate 4-kinase type 2 beta	PIP4K2B	47 kDa	4	0.999916
Q0P5F7	Phosphatidylinositol 5-phosphate 4-kinase type-2 gamma	PIP4K2C	47 kDa	2	0.993375
A6QLC5	PIP5K1A protein	PIP5K1A	61 kDa	8	0.999256
F1N7M1	Phosphatidylinositol-4-phosphate 5-kinase type 1 beta	PIP5K1B	61 kDa	5	0.999695
A0A3Q1M7N1	Phosphatidylinositol-4-phosphate 5-kinase type 1 gamma	PIP5K1C	75 kDa	6	0.999122
A5PK88	MGC159500 protein	PITHD1	24 kDa	1	0.963087
Q2HJ54	Phosphatidylinositol transfer protein alpha isoform	PITPNA	32 kDa	2	0.997001
Q9TR36	Phosphatidylinositol transfer protein beta isoform	PITPNB	32 kDa	10	0.999622
Q4GZT3	Polycystin-2	PKD2	110 kDa	1	0.96772
Q1JPG7	Pyruvate kinase	PKLR	57 kDa	2	0.982335
A5D984	Pyruvate kinase	PKM	58 kDa	25	1
A1A4I4	Serine/threonine-protein kinase N1	PKN1	104 kDa	7	0.999987
A0A3Q1LZH0	Protein kinase N2	PKN2	109 kDa	4	0.982774
A0A3Q1M2G3	Plakophilin 2	PKP2	93 kDa	1	0.988483
A0A3Q1NMD6	Uncharacterized protein	PLA2G16	18 kDa	1	0.998363
A7Z055	PLAA protein	PLAA	87 kDa	2	0.999234
Q05588	Urokinase plasminogen activator surface receptor	PLAUR	36 kDa	2	0.996252
E1BJE0	Phosphoinositide phospholipase C	PLCD3	92 kDa	1	0.994307
F1MRZ8	Pleckstrin	PLEK	40 kDa	2	0.999578
A0A3Q1LUK3	Pleckstrin homology domain containing B2	PLEKHB2	23 kDa	1	0.994664
A4IFN8	PLEKHF2 protein	PLEKHF2	28 kDa	1	0.976394
Q32LQ1	Pleckstrin homology domain-containing family O member 2	PLEKHO2	54 kDa	3	0.997239
P06868	Plasminogen	PLG	91 kDa	21	0.999579
Q9TUM6	Perilipin-2	PLIN2	49 kDa	22	1
Q3SX32	Perilipin	PLIN3	48 kDa	14	0.999999
A6H7B0	Plasmolipin	PLLP	20 kDa	1	0.996649
Q3T0G5	Pyridoxal phosphate homeostasis protein	PLPBP	30 kDa	3	0.999933
A0A3Q1MIK4	Phospholipid phosphatase 1	PLPP1	32 kDa	1	0.949217
A6H742	Plastin-1	PLS1	71 kDa	3	0.999994
A7E3Q8	Plastin-3	PLS3	71 kDa	7	0.99775
Q3ZBG9	Phospholipid scramblase 2	PLSCR2	33 kDa	2	0.999355
A0A3Q1LQI3	Plexin B2	PLXNB2	220 kDa	5	0.998933
Q3SZJ9	Phosphomannomutase 2	PMM2	28 kDa	5	0.999672
Q2KIU2	Phosphomevalonate kinase	PMVK	22 kDa	2	0.992143
P55859	Purine nucleoside phosphorylase	PNP	32 kDa	10	0.999978
Q2KI18	Patatin-like phospholipase domain-containing protein 2	PNPLA2	53 kDa	1	0.999719
Q5E9K3	Pyridoxine-5'-phosphate oxidase	PNPO	30 kDa	6	0.999295
F1MLI8	Podocalyxin like	PODXL	54 kDa	3	0.999255
F2Z4H3	DNA-directed RNA polymerases I, II, and III subunit RPABC3	POLR2H	17 kDa	1	0.996483
Q17QE3	DNA-directed RNA polymerase II subunit GRINL1A	POLR2M	41 kDa	1	0.960391
Q2KIW1	Paraoxonase 1	PON1	40 kDa	1	0.954954
P37980	Inorganic pyrophosphatase	PPA1	33 kDa	14	0.999999
A0A3Q1LXA8	Pyrophosphatase (inorganic) 2	PPA2	39 kDa	1	0.999481
A0A3S5ZP75	Phosphopantothenoylcysteine synthetase	PPCS	34 kDa	2	0.979527
A0A3Q1N164	PTPRF interacting protein alpha 1	PPFIA1	135 kDa	3	0.989633
P62935	Peptidyl-prolyl cis-trans isomerase A	PPIA	18 kDa	7	0.999986
P80311	Peptidyl-prolyl cis-trans isomerase B	PPIB	24 kDa	3	0.999238
P26882	Peptidyl-prolyl cis-trans isomerase D	PPID	41 kDa	1	0.994929
Q0P5D0	Peptidyl-prolyl cis-trans isomerase H	PPIH	19 kDa	1	0.981416
A0A3Q1LKY2	Inositol hexakisphosphate and diphosphoinositol-pentakisphosphate kinase	PPIP5K2	135 kDa	1	0.966069
O62829	Protein phosphatase 1A	PPM1A	43 kDa	5	0.999965
O62830	Protein phosphatase 1B	PPM1B	53 kDa	4	0.995135
Q58DN4	Protein phosphatase methylesterase 1	PPME1	42 kDa	5	0.99816
Q3SWW9	Serine/threonine-protein phosphatase PP1-beta catalytic subunit	PPP1CB	37 kDa	13	0.999553
A0A3Q1LWP2	Protein phosphatase 1 regulatory subunit	PPP1R12C	82 kDa	1	0.997273
F1MMZ0	Protein phosphatase 1 regulatory subunit 16A	PPP1R16A	57 kDa	1	0.992284
F1MTZ0	Protein phosphatase inhibitor 2	PPP1R2	23 kDa	1	0.999253
Q3T0W4	Protein phosphatase 1 regulatory subunit 7	PPP1R7	41 kDa	7	0.99995
P67774	Serine/threonine-protein phosphatase 2A catalytic subunit alpha isoform	PPP2CA	36 kDa	6	0.999951
Q32PI5	Serine/threonine-protein phosphatase 2A 65 kDa regulatory subunit A alpha isoform	PPP2R1A	65 kDa	16	0.999994
A0A3Q1M3I6	Serine/threonine-protein phosphatase 2A 55 kDa regulatory subunit B	PPP2R2A	52 kDa	5	0.999877
A2VDZ0	Serine/threonine-protein phosphatase 2A 56 kDa regulatory subunit	PPP2R5A	57 kDa	5	0.997967
A0A3Q1LMZ0	Serine/threonine-protein phosphatase 2A 56 kDa regulatory subunit	PPP2R5C	63 kDa	1	0.956199
F1N1S8	Serine/threonine-protein phosphatase 2A 56 kDa regulatory subunit	PPP2R5D	70 kDa	1	0.97182
A4FV68	Serine/threonine-protein phosphatase 2A 56 kDa regulatory subunit epsilon isoform	PPP2R5E	55 kDa	3	0.999986
P48452	Serine/threonine-protein phosphatase 2B catalytic subunit alpha isoform	PPP3CA	59 kDa	5	0.986665
P63099	Calcineurin subunit B type 1	PPP3R1	19 kDa	1	0.997935
F1N719	Serine/threonine-protein phosphatase	PPP5C	57 kDa	2	0.999191
A0A3Q1MMR9	Protein phosphatase 6 regulatory subunit 3	PPP6R3	92 kDa	3	0.97695
Q5E947	Peroxiredoxin-1	PRDX1	22 kDa	8	1
Q9BGI3	Peroxiredoxin-2	PRDX2	22 kDa	4	0.999999
Q9BGI2	Peroxiredoxin-4	PRDX4	31 kDa	1	0.99861
Q9BGI1	Peroxiredoxin-5, mitochondrial	PRDX5	23 kDa	7	0.999997
O77834	Peroxiredoxin-6	PRDX6	25 kDa	10	0.999984
A5D7C6	PREP protein	PREP	81 kDa	4	0.999962
F1MQV7	Non-specific serine/threonine protein kinase	PRKAA2	62 kDa	2	0.990624
Q5BIS9	5'-AMP-activated protein kinase subunit beta-1	PRKAB1	30 kDa	1	0.979372
P00517	cAMP-dependent protein kinase catalytic subunit alpha	PRKACA	41 kDa	6	0.99986
P05131	cAMP-dependent protein kinase catalytic subunit beta	PRKACB	41 kDa	2	0.994189
P58108	5'-AMP-activated protein kinase subunit gamma-1	PRKAG1	37 kDa	4	0.995994
P00515	cAMP-dependent protein kinase type II-alpha regulatory subunit	PRKAR2A	45 kDa	13	0.999993
P31322	cAMP-dependent protein kinase type II-beta regulatory subunit	PRKAR2B	46 kDa	13	0.999998
A0A3Q1MB84	Protein kinase C	PRKCA	78 kDa	2	0.956487
A0A3Q1MRR6	Protein kinase C delta type	PRKCD	78 kDa	4	0.999649
A0A3Q1MF74	Protein kinase C	PRKCE	71 kDa	3	0.99848
F1MY82	Protein kinase C eta type	PRKCH	78 kDa	4	0.999586
F1MQ96	Protein kinase C	PRKCI	68 kDa	4	0.999914
A0A3Q1MI80	Protein kinase C	PRKCZ	68 kDa	1	0.997976
F1MDQ6	cGMP-dependent protein kinase	PRKG2	87 kDa	28	1
A7YW45	Protein arginine N-methyltransferase 5	PRMT5	73 kDa	3	0.998898
P10279	Major prion protein	PRNP	29 kDa	2	0.999989
Q28105	Endothelial protein C receptor	PROCR	27 kDa	1	0.949548
F1MK52	Prominin 1	PROM1	98 kDa	6	0.999999
E1BM92	Prominin 2	PROM2	92 kDa	9	0.99999
A1A4Q2	Prolyl-tRNA synthetase associated domain-containing protein 1	PRORSD1	19 kDa	1	0.994575
Q2HJ58	Ribose-phosphate pyrophosphokinase 1	PRPS1	35 kDa	6	0.998809
F1MBV2	Uncharacterized protein	PRPS1L1	36 kDa	7	0.997827
Q08DW2	Phosphoribosyl pyrophosphate synthase-associated protein 1	PRPSAP1	39 kDa	6	0.999987
A2VDS0	Phosphoribosyl pyrophosphate synthase-associated protein 2	PRPSAP2	41 kDa	2	0.986268
E1BLF0	Proline rich coiled-coil 1	PRRC1	46 kDa	3	0.999952
Q1LZE9	Serine protease 23	PRSS23	42 kDa	4	0.999665
F1MUB9	Serine protease 8	PRSS8	37 kDa	3	0.99685
G3MXK8	Proteinase 3	PRTN3	27 kDa	2	0.996247
E1BM58	Periaxin	PRX	143 kDa	1	0.96092
Q58CY6	Prostamide/prostaglandin F synthase	PRXL2B	21 kDa	5	0.999425
P26779	Prosaposin	PSAP	58 kDa	5	0.999165
A0A3S5ZPF7	Phosphoserine aminotransferase	PSAT1	48 kDa	11	0.999996
Q9XT97	Presenilin-1	PSEN1	54 kDa	3	0.99846
Q3T0X5	Proteasome subunit alpha type-1	PSMA1	30 kDa	4	0.999969
Q3T0Y5	Proteasome subunit alpha type-2	PSMA2	26 kDa	3	0.999994
Q58DU5	Proteasome subunit alpha type-3	PSMA3	28 kDa	2	0.998657
Q3ZCK9	Proteasome subunit alpha type-4	PSMA4	29 kDa	2	0.999023
Q5E987	Proteasome subunit alpha type-5	PSMA5	26 kDa	5	0.999264
Q2YDE4	Proteasome subunit alpha type-6	PSMA6	27 kDa	6	0.999717
Q3ZBG0	Proteasome subunit alpha type-7	PSMA7	28 kDa	7	0.998501
Q2TBX6	Proteasome subunit beta type-1	PSMB1	26 kDa	2	0.999908
Q5E9K0	Proteasome subunit beta type-2	PSMB2	23 kDa	3	0.997865
P33672	Proteasome subunit beta type-3	PSMB3	23 kDa	2	0.999172
Q3T108	Proteasome subunit beta type-4	PSMB4	29 kDa	4	0.999938
Q32KL2	Proteasome subunit beta type-5	PSMB5	29 kDa	7	0.999687
Q3MHN0	Proteasome subunit beta type-6	PSMB6	26 kDa	2	0.999174
A0A3Q1LUA4	Proteasome 26S subunit, ATPase 1	PSMC1	51 kDa	3	0.983658
Q5E9F9	26S proteasome regulatory subunit 7	PSMC2	49 kDa	5	0.999988
F1MWE0	Proteasome 26S subunit, ATPase 3	PSMC3	49 kDa	5	0.999632
P62194	26S proteasome regulatory subunit 8	PSMC5	46 kDa	3	0.999925
Q2KIW6	26S proteasome regulatory subunit 10B	PSMC6	44 kDa	4	0.999841
A7MBA2	26S proteasome non-ATPase regulatory subunit 1	PSMD1	106 kDa	6	0.999893
Q2KI42	26S proteasome non-ATPase regulatory subunit 11	PSMD11	47 kDa	3	0.999988
Q2KJ25	26S proteasome non-ATPase regulatory subunit 12	PSMD12	53 kDa	9	0.999151
Q5E964	26S proteasome non-ATPase regulatory subunit 13	PSMD13	43 kDa	4	0.999979
Q17QP9	Proteasome (Prosome, macropain) 26S subunit, non-ATPase, 14	PSMD14	35 kDa	1	0.992622
P56701	26S proteasome non-ATPase regulatory subunit 2	PSMD2	100 kDa	13	0.999975
Q2KJ46	26S proteasome non-ATPase regulatory subunit 3	PSMD3	61 kDa	7	0.999985
Q58DA0	26S proteasome non-ATPase regulatory subunit 4	PSMD4	41 kDa	1	0.976803
Q0P5A6	26S proteasome non-ATPase regulatory subunit 5	PSMD5	56 kDa	5	0.999933
Q3T0B2	26S proteasome non-ATPase regulatory subunit 6	PSMD6	46 kDa	4	0.999079
Q3SZ19	26S proteasome non-ATPase regulatory subunit 9	PSMD9	24 kDa	3	0.999599
Q4U5R3	Proteasome activator complex subunit 1	PSME1	29 kDa	10	0.999701
Q5E9G3	Proteasome activator complex subunit 2	PSME2	27 kDa	6	0.999998
Q2NL24	Proteasome assembly chaperone 2	PSMG2	29 kDa	1	0.978738
Q2KHU0	Phosphoserine phosphatase	PSPH	25 kDa	2	0.998862
A0A3Q1MFP7	Proline-serine-threonine phosphatase interacting protein 2	PSTPIP2	38 kDa	1	0.991726
A6QLJ8	Phosphotriesterase-related protein	PTER	39 kDa	1	0.995279
O02853	Prostaglandin-H2 D-isomerase	PTGDS	21 kDa	1	0.999993
Q3ZBF7	Prostaglandin E synthase 3	PTGES3	19 kDa	3	0.999985
Q3SZJ4	Prostaglandin reductase 1	PTGR1	36 kDa	3	0.993613
Q32L99	Prostaglandin reductase 2	PTGR2	38 kDa	6	0.999973
P58073	Parathyroid hormone-related protein	PTHLH	20 kDa	1	0.99922
G5E526	Protein tyrosine phosphatase type IVA, member 1	PTP4A1	20 kDa	3	0.999708
A6QL75	PTP4A2 protein	PTP4A2	19 kDa	5	0.999999
Q2KJ44	Serine/threonine-protein phosphatase 2A activator	PTPA	37 kDa	5	0.999978
F1N339	Tyrosine-protein phosphatase non-receptor type	PTPN11	68 kDa	3	0.991419
E1BKT4	Protein tyrosine phosphatase, non-receptor type 13	PTPN13	226 kDa	1	0.996659
E1BIU7	Protein tyrosine phosphatase, non-receptor type 23	PTPN23	176 kDa	1	0.998611
A0A3Q1LU97	Protein tyrosine phosphatase, non-receptor type 6	PTPN6	66 kDa	9	0.999984
F1MJS9	Protein tyrosine phosphatase, receptor type C	PTPRC	139 kDa	15	0.999956
A0A3Q1M6K1	Peptidylprolyl isomerase	PTPRJ	147 kDa	12	0.999972
Q3SZ85	Putative peptidyl-tRNA hydrolase PTRHD1	PTRHD1	16 kDa	2	0.992404
A0A3Q1LIA1	PTTG1 interacting protein	PTTG1IP	27 kDa	3	0.999453
A0A3Q1LVT9	Pseudouridine 5'-phosphatase	PUDP	23 kDa	1	0.998078
E1BMW9	Purine rich element binding protein A	PURA	35 kDa	1	0.987687
A0A3Q1M1X1	Uncharacterized protein	PXN	61 kDa	1	0.960247
Q8HXK9	Apoptosis-associated speck-like protein containing a CARD	PYCARD	22 kDa	1	0.993836
Q58D08	Pyrroline-5-carboxylate reductase 3	PYCR3	32 kDa	8	1
Q3B7M9	Glycogen phosphorylase, brain form	PYGB	96 kDa	6	0.994491
Q0VCM4	Glycogen phosphorylase, liver form	PYGL	97 kDa	17	0.999952
Q3MHH4	Glutamine--tRNA ligase	QARS	88 kDa	2	0.997542
Q3T0Z7	Dihydropteridine reductase	QDPR	26 kDa	7	0.999989
A0A3Q1N9Y5	Sulfhydryl oxidase	QSOX1	86 kDa	16	0.999985
A6QLS9	RAB10 protein	RAB10	23 kDa	9	0.999982
Q3MHP2	Ras-related protein Rab-11B	RAB11B	24 kDa	9	0.999999
E1BKQ2	RAB11 family interacting protein 1	RAB11FIP1	128 kDa	28	1
G3X6N7	RAB11 family interacting protein 2	RAB11FIP2	58 kDa	3	0.999934
E1BNE5	RAB11 family interacting protein 5	RAB11FIP5	138 kDa	30	1
Q58DS5	Ras-related protein Rab-13	RAB13	23 kDa	3	0.999997
Q3ZBG1	RAB14 protein	RAB14	24 kDa	10	0.999996
Q1RMR4	Ras-related protein Rab-15	RAB15	24 kDa	3	0.998303
F1N7V2	Uncharacterized protein	RAB17	24 kDa	1	0.998387
Q0IIG8	Ras-related protein Rab-18	RAB18	23 kDa	11	0.99943
A0A3Q1N147	RAB1A, member RAS oncogene family	RAB1A	25 kDa	13	0.999983
G3MYN4	Ras-related protein Rab-1B	RAB1B	19 kDa	8	1
A0A3Q1LLL8	Uncharacterized protein	RAB20	25 kDa	1	0.969686
Q17R06	Ras-related protein Rab-21	RAB21	24 kDa	8	0.999383
F1MHP4	RAB22A, member RAS oncogene family	RAB22A	22 kDa	3	0.999521
E1BAI0	RAB23, member RAS oncogene family	RAB23	27 kDa	2	0.999254
A0A3Q1M6P8	RAB24, member RAS oncogene family	RAB24	26 kDa	1	0.962861
Q58DW6	Ras-related protein Rab-25	RAB25	24 kDa	8	0.999982
A0A3Q1NJP7	Ras-related protein Rab-26	RAB26	27 kDa	4	0.997102
A6QLB1	RAB27A protein	RAB27A	25 kDa	3	0.95167
Q8HZJ5	Ras-related protein Rab-27B	RAB27B	25 kDa	4	0.999867
A5PJV4	RAB29, member RAS oncogene family	RAB29	23 kDa	1	0.959697
A0A3Q1MHX8	RAB2A, member RAS oncogene family	RAB2A	22 kDa	15	0.999999
Q08DC2	RAB31, member RAS oncogene family	RAB31	22 kDa	3	0.999478
A4FUD7	RAB33B protein	RAB33B	26 kDa	1	0.998303
A5D7E0	RAB35 protein	RAB35	23 kDa	10	1
P11023	Ras-related protein Rab-3A	RAB3A	25 kDa	4	0.999594
P10948	Ras-related protein Rab-3B	RAB3B	25 kDa	3	0.999592
A0A3Q1MDS4	RAB3D, member RAS oncogene family	RAB3D	24 kDa	8	1
A0A3Q1MFP2	RAB3 GTPase activating protein catalytic subunit 1	RAB3GAP1	106 kDa	3	0.972461
Q2KI32	RAB3A interacting protein	RAB3IP	51 kDa	6	0.999974
A0A3Q1M591	Uncharacterized protein	RAB43	23 kDa	4	0.999955
Q2TBH7	Ras-related protein Rab-4A	RAB4A	24 kDa	3	0.999709
F1MCK4	Uncharacterized protein	RAB4B	24 kDa	2	0.995581
Q0IIG7	Ras-related protein Rab-5A	RAB5A	24 kDa	6	0.999999
F1MNI4	RAB5B, member RAS oncogene family	RAB5B	24 kDa	8	1
Q58DS9	Ras-related protein Rab-5C	RAB5C	23 kDa	8	0.999983
F1MBF6	Uncharacterized protein	RAB6A	24 kDa	11	0.999737
F1MJQ1	Ras-related protein Rab-7a	RAB7A	24 kDa	14	0.999999
A4FV54	Ras-related protein Rab-8A	RAB8A	24 kDa	8	0.999999
Q2HJI8	Ras-related protein Rab-8B	RAB8B	24 kDa	5	0.999999
Q08DW1	RAB9A, member RAS oncogene family	RAB9A	23 kDa	2	0.994544
Q0VCB4	RAB9B, member RAS oncogene family	RAB9B	23 kDa	3	0.996176
A4FUG8	Rab GTPase-binding effector protein 2	RABEP2	66 kDa	4	0.999249
A0A3Q1MV99	Uncharacterized protein	RABGAP1	114 kDa	10	0.9976
Q5EA80	Geranylgeranyl transferase type-2 subunit alpha	RABGGTA	65 kDa	2	0.972678
Q5E9B3	Geranylgeranyl transferase type-2 subunit beta	RABGGTB	37 kDa	1	0.999333
A0A3Q1LHL3	Uncharacterized protein	RABL2B	32 kDa	1	0.979428
Q32LJ6	Rab-like protein 3	RABL3	26 kDa	1	0.998252
P62998	Ras-related C3 botulinum toxin substrate 1	RAC1	21 kDa	8	0.999994
A5PK69	RAC3 protein	RAC3	21 kDa	4	0.999044
P63243	Receptor of activated protein C kinase 1	RACK1	35 kDa	6	0.998813
Q29RK4	UV excision repair protein RAD23 homolog B	RAD23B	43 kDa	5	0.999571
Q3ZCK2	RAS like proto-oncogene A	RALA	24 kDa	7	0.999969
A5D977	RALB protein	RALB	23 kDa	3	0.99999
A0A3Q1LJ82	Ral GTPase activating protein catalytic alpha subunit 2	RALGAPA2	201 kDa	1	0.99501
A0A3Q1MVU0	Ral GTPase activating protein non-catalytic beta subunit	RALGAPB	167 kDa	4	0.969918
Q3T054	GTP-binding nuclear protein Ran	RAN	24 kDa	6	0.999887
Q3T0M7	Ran-specific GTPase-activating protein	RANBP1	24 kDa	2	0.96426
F1N074	RAN binding protein 6	RANBP6	125 kDa	2	0.999319
P62833	Ras-related protein Rap-1A	RAP1A	21 kDa	11	0.999477
P61223	Ras-related protein Rap-1b	RAP1B	21 kDa	10	0.999992
Q04173	Rap1 GTPase-GDP dissociation stimulator 1	RAP1GDS1	61 kDa	7	0.999554
A4IFU2	RAP2B protein	RAP2B	20 kDa	2	0.999996
Q08DI5	Ras-related protein Rap-2c	RAP2C	21 kDa	5	0.999922
F1MSG6	Rap guanine nucleotide exchange factor 2	RAPGEF2	165 kDa	5	0.999934
A0A3Q1LND5	Ras association (RalGDS/AF-6) and pleckstrin homology domains 1	RAPH1	139 kDa	1	0.99675
A0A3Q1M2Z7	Retinoic acid receptor responder 1	RARRES1	32 kDa	1	0.999811
A7YW98	Arginine--tRNA ligase, cytoplasmic	RARS	76 kDa	4	0.999849
P09851	Ras GTPase-activating protein 1	RASA1	116 kDa	2	0.995969
F1N795	RAS p21 protein activator 2	RASA2	96 kDa	4	0.999771
Q28013	Ras GTPase-activating protein 3	RASA3	95 kDa	3	0.996014
E1BPM0	RAS protein activator like 1	RASAL1	94 kDa	14	0.999977
A0A3Q1M0B9	RAS and EF-hand domain containing	RASEF	83 kDa	18	0.99996
A0A3Q1LR92	Ras association domain family member 4	RASSF4	37 kDa	1	0.990785
E1BJH7	Ribokinase	RBKS	40 kDa	2	0.967684
P18902	Retinol-binding protein 4	RBP4	21 kDa	3	0.984449
Q32LP2	Radixin	RDX	69 kDa	19	0.999998
Q29RM3	Receptor expression-enhancing protein 5	REEP5	21 kDa	1	0.955889
Q32LG5	Receptor expression-enhancing protein 6	REEP6	21 kDa	1	0.998128
A0A3Q1LNY5	RELA proto-oncogene, NF-kB subunit	RELA	59 kDa	1	0.988882
A0A3Q1LP78	RAB11 binding and LisH domain, coiled-coil and HEAT repeat containing	RELCH	115 kDa	4	0.99983
Q2KIS1	N-acylglucosamine 2-epimerase	RENBP	49 kDa	1	0.981498
A0A3Q1LZ35	RALBP1 associated Eps domain containing 1	REPS1	84 kDa	1	0.992912
Q762I5	Resistin	RETN	11 kDa	2	0.999939
A2VE52	Oligoribonuclease, mitochondrial	REXO2	27 kDa	1	0.99876
F1MII9	Ring finger and FYVE like domain containing E3 ubiquitin protein ligase	RFFL	40 kDa	4	0.999999
A0A3Q1M1K3	Raftlin family member 2	RFTN2	56 kDa	2	0.997651
Q08DC7	Regulator of G-protein signaling 19	RGS19	25 kDa	2	0.9981
Q56JV3	GTP-binding protein Rheb	RHEB	20 kDa	3	1
P61585	Transforming protein RhoA	RHOA	22 kDa	9	0.999982
Q3ZBW5	Rho-related GTP-binding protein RhoB	RHOB	22 kDa	5	0.999873
Q1RMJ6	Rho-related GTP-binding protein RhoC	RHOC	22 kDa	8	0.999345
Q3SZA1	Rho-related GTP-binding protein RhoF	RHOF	24 kDa	6	0.999999
Q1RMI2	Ras homolog family member G	RHOG	21 kDa	7	0.999995
A4FV20	RHOJ protein	RHOJ	24 kDa	3	0.988362
F1MZ22	Rhophilin-2	RHPN2	77 kDa	14	1
Q5E9J8	Synembryn-A	RIC8A	60 kDa	1	0.994647
Q3T114	2-iminobutanoate/2-iminopropanoate deaminase	RIDA	14 kDa	6	0.999984
A0A3Q1N996	Uncharacterized protein	RIPOR1	141 kDa	22	0.999962
A5D7A4	RIT1 protein	RIT1	25 kDa	3	0.999078
E1BHW7	Regulator of MON1-CCZ1	RMC1	75 kDa	5	0.99992
P61823	Ribonuclease pancreatic	RNASE1	16 kDa	2	0.999999
Q58DP6	Ribonuclease A family member 4	RNASE4	17 kDa	6	1
Q29RU0	E3 ubiquitin-protein ligase RNF128	RNF128	47 kDa	1	0.993213
A0A3Q1M7M4	Uncharacterized protein	RNF150	48 kDa	1	0.996283
F1N5X8	RBR-type E3 ubiquitin transferase	RNF217	59 kDa	1	0.986568
Q0P5F4	Ring finger protein 7	RNF7	13 kDa	1	0.971576
Q3SZN8	Ribonuclease/angiogenin inhibitor 1	RNH1	49 kDa	16	1
G3X743	Uncharacterized protein	RNPEP	72 kDa	7	0.999677
F1MIZ7	Ro60, Y RNA binding protein	RO60	94 kDa	2	0.998898
A0A3Q1ND05	Rho-associated protein kinase	ROCK1	158 kDa	6	0.991094
Q28021	Rho-associated protein kinase 2	ROCK2	161 kDa	4	0.996084
A7Z024	Protein XRP2	RP2	39 kDa	6	0.999482
Q5E9E6	60S ribosomal protein L10a	RPL10A	25 kDa	1	0.959783
P61284	60S ribosomal protein L12	RPL12	18 kDa	2	0.999977
Q5EAD6	60S ribosomal protein L15	RPL15	24 kDa	2	0.999064
Q5E973	60S ribosomal protein L18	RPL18	22 kDa	1	0.963686
Q3T003	60S ribosomal protein L18a	RPL18A	21 kDa	1	0.997782
Q3T057	60S ribosomal protein L23	RPL23	15 kDa	1	0.999881
Q24JY1	60S ribosomal protein L23a	RPL23A	18 kDa	1	0.996224
Q862I1	60S ribosomal protein L24	RPL24	18 kDa	2	0.984416
P39872	60S ribosomal protein L3	RPL3	46 kDa	1	0.999571
Q3T0D5	60S ribosomal protein L30	RPL30	13 kDa	1	0.988103
Q3SZQ6	60S ribosomal protein L32	RPL32	16 kDa	1	0.997371
F1ML72	Ribosomal protein L34	RPL34	13 kDa	1	0.992139
Q3SZ59	60S ribosomal protein L36a	RPL36A	12 kDa	1	0.967059
Q58DW0	60S ribosomal protein L4	RPL4	47 kDa	2	0.944843
Q58DW5	60S ribosomal protein L5	RPL5	34 kDa	2	0.993914
Q58DQ3	60S ribosomal protein L6	RPL6	33 kDa	1	0.974567
Q58DT1	60S ribosomal protein L7	RPL7	29 kDa	1	0.996603
Q2TBQ5	60S ribosomal protein L7a	RPL7A	30 kDa	3	0.983971
Q95140	60S acidic ribosomal protein P0	RPLP0	34 kDa	2	0.999396
Q56K14	60S acidic ribosomal protein P1	RPLP1	12 kDa	1	0.999851
Q3T0F4	40S ribosomal protein S10	RPS10	19 kDa	2	0.992897
Q3T0V4	40S ribosomal protein S11	RPS11	18 kDa	1	0.991011
Q76I81	40S ribosomal protein S12	RPS12	15 kDa	1	0.971546
Q56JX8	40S ribosomal protein S13	RPS13	17 kDa	1	0.999305
A0A3Q1MCJ7	Uncharacterized protein	RPS14	16 kDa	2	0.999013
Q76I82	40S ribosomal protein S15a	RPS15A	15 kDa	2	0.99992
Q3T0X6	40S ribosomal protein S16	RPS16	16 kDa	2	0.999376
Q3T0R1	40S ribosomal protein S18	RPS18	18 kDa	2	0.996311
Q32PD5	40S ribosomal protein S19	RPS19	16 kDa	1	0.982825
O18789	40S ribosomal protein S2	RPS2	31 kDa	3	0.995898
Q3T199	40S ribosomal protein S23	RPS23	16 kDa	1	0.987882
Q56JU9	40S ribosomal protein S24	RPS24	15 kDa	1	0.99993
Q56JX5	40S ribosomal protein S25	RPS25	14 kDa	2	0.965787
Q56JV1	40S ribosomal protein S26	RPS26	13 kDa	1	0.999784
P62992	Ubiquitin-40S ribosomal protein S27a	RPS27A	18 kDa	7	0.999821
Q56JX6	40S ribosomal protein S28	RPS28	8 kDa	1	0.999928
Q3T169	40S ribosomal protein S3	RPS3	27 kDa	4	0.999579
Q56JV9	40S ribosomal protein S3a	RPS3A	30 kDa	2	0.993262
P79103	40S ribosomal protein S4	RPS4	30 kDa	3	0.997646
Q5E988	40S ribosomal protein S5	RPS5	23 kDa	2	0.999975
A0A3Q1LNQ6	Ribosomal protein S6 kinase	RPS6KA2	86 kDa	3	0.985097
A0A3Q1LHD8	Ribosomal protein S6 kinase	RPS6KA3	82 kDa	6	0.999072
A0A3Q1LTK5	Ribosomal protein S6 kinase	RPS6KB2	52 kDa	1	0.994693
A6H769	40S ribosomal protein S7	RPS7	22 kDa	2	0.999412
Q5E958	40S ribosomal protein S8	RPS8	24 kDa	5	0.98869
A6QLG5	40S ribosomal protein S9	RPS9	23 kDa	1	0.995196
P26452	40S ribosomal protein SA	RPSA	33 kDa	2	0.999995
F1MMK7	GTP-binding protein	RRAD	33 kDa	5	0.999996
Q2TBH2	RAS related	RRAS	24 kDa	8	0.999993
A0A3Q1LQ01	RAS related 2	RRAS2	23 kDa	4	0.999895
A0A3Q1LHT7	Ribosome binding protein 1	RRBP1	167 kDa	1	0.987932
A4IFG8	RSPRY1 protein	RSPRY1	64 kDa	3	0.996496
Q5E9C0	Ras suppressor protein 1	RSU1	32 kDa	3	0.957601
Q2HJ88	RNA 3'-terminal phosphate cyclase	RTCA	39 kDa	3	0.998409
Q5E9T9	tRNA-splicing ligase RtcB homolog	RTCB	55 kDa	8	0.997739
G8JKY8	Reticulon	RTN3	17 kDa	1	0.98584
Q7YRW9	Reticulon	RTN4	22 kDa	2	0.999901
Q3T0S7	Chromosome 14 open reading frame 166 ortholog	RTRAF	28 kDa	3	0.999997
A7MBG8	RuvB-like helicase	RUVBL1	50 kDa	3	0.996403
Q2TBU9	RuvB-like 2	RUVBL2	51 kDa	2	0.999975
P02639	Protein S100-A1	S100A1	11 kDa	1	0.995625
P60902	Protein S100-A10	S100A10	11 kDa	1	0.96457
A0A3Q1MFC3	Protein S100	S100A11	15 kDa	2	0.998937
P79105	Protein S100-A12	S100A12	11 kDa	4	0.999998
Q3MHP3	Protein S100-A14	S100A14	11 kDa	4	0.999992
Q0VCM0	Protein S100-A16	S100A16	12 kDa	1	0.998906
P10462	Protein S100-A2	S100A2	11 kDa	2	0.999207
P35466	Protein S100-A4	S100A4	12 kDa	1	0.959041
P28782	Protein S100-A8	S100A8	10 kDa	3	0.999989
P28783	Protein S100-A9	S100A9	17 kDa	5	0.999998
P02638	Protein S100-B	S100B	11 kDa	3	0.999983
P35541	Serum amyloid A protein	SAA1	15 kDa	2	0.997349
A0A3Q1M3H8	Serum amyloid A protein	SAA3	16 kDa	2	0.999955
Q3T0D7	GTP-binding protein SAR1a	SAR1A	22 kDa	4	0.999982
Q3T0T7	GTP-binding protein SAR1b	SAR1B	22 kDa	3	0.999579
A5D7K1	Specifically androgen-regulated gene protein	SARG	63 kDa	1	0.951034
Q9GMB8	Serine--tRNA ligase, cytoplasmic	SARS	59 kDa	15	0.99998
Q3SWZ6	Ribosome maturation protein SBDS	SBDS	29 kDa	1	0.997401
A0A3Q1M4Y7	SET binding factor 1	SBF1	211 kDa	4	0.983239
A0A3Q1LYD5	Secretory carrier-associated membrane protein	SCAMP1	38 kDa	1	0.994219
A6QR35	Secretory carrier-associated membrane protein	SCAMP2	37 kDa	3	0.999992
Q58DF6	Secretory carrier-associated membrane protein 4	SCAMP4	26 kDa	1	0.980391
Q3T067	Saccharopine dehydrogenase-like oxidoreductase	SCCPDH	47 kDa	2	0.984086
Q9TT94	Acyl-CoA desaturase	SCD	42 kDa	1	0.998043
E1BG76	Sec1 family domain containing 1	SCFD1	79 kDa	1	0.992554
A6QPK0	SCGB2A2 protein	SCGB2A2	10 kDa	2	0.981454
A0A3Q1LUY1	Scribbled planar cell polarity protein	SCRIB	173 kDa	1	0.977611
F1N3R0	Secernin 2	SCRN2	47 kDa	1	0.944797
A6QLH6	N-terminal kinase-like protein	SCYL1	89 kDa	1	0.973025
A6QLN8	SCY1 like pseudokinase 2	SCYL2	103 kDa	2	0.994613
Q58DD4	Syndecan-2	SDC2	22 kDa	3	0.999997
E1BKS1	Syndecan	SDC4	22 kDa	1	0.994471
F6QH17	Syndecan binding protein	SDCBP	39 kDa	4	0.999999
Q3ZBZ1	45 kDa calcium-binding protein	SDF4	41 kDa	3	0.999959
A0A3Q1LUU8	Sidekick cell adhesion molecule 1	SDK1	221 kDa	9	0.99987
Q0VCW4	L-serine dehydratase/L-threonine deaminase	SDS	34 kDa	7	0.999973
A0A3Q1MMA1	Uncharacterized protein	SEC22B	32 kDa	2	0.983447
A2VDL8	Protein transport protein Sec23A	SEC23A	87 kDa	5	0.999971
Q3SZN2	Protein transport protein Sec23B	SEC23B	86 kDa	10	0.99978
A6QNT8	Protein transport protein Sec24A	SEC24A	120 kDa	3	0.99157
A0A3Q1M9A1	SEC24 homolog B, COPII coat complex component	SEC24B	154 kDa	1	0.962502
A0A3Q1LU21	SEC24 homolog C, COPII coat complex component	SEC24C	118 kDa	10	0.999936
F1MV07	SEC24 homolog D, COPII coat complex component	SEC24D	112 kDa	3	0.999756
A0A3Q1N0N9	SEC31 homolog A, COPII coat complex component	SEC31A	131 kDa	7	0.99576
Q2KJ32	Methanethiol oxidase	SELENBP1	53 kDa	24	0.999999
A8YXY3	Selenoprotein F	SELENOF	18 kDa	4	0.99999
A0A3Q1NI92	Semaphorin 7A	SEMA7A	71 kDa	9	0.999798
A2VE99	Septin-11	SEPT11	49 kDa	2	0.992531
Q2NKY7	Septin-2	SEPT2	42 kDa	3	0.999898
Q6Q137	Septin-7	SEPT7	51 kDa	3	0.99948
Q0VCP4	Septin-8	SEPT8	51 kDa	2	0.997185
A0A3Q1MLN7	Septin 4	SEPTIN4	53 kDa	1	0.975544
A0A3Q1LHE1	Septin 9	SEPTIN9	63 kDa	1	0.940899
Q58CW5	Serine incorporator 2	SERINC2	50 kDa	2	0.999777
A0A3Q1LF32	Serine incorporator 5	SERINC5	51 kDa	1	0.996689
P34955	Alpha-1-antiproteinase	SERPINA1	46 kDa	10	0.999999
A2I7M9	Serpin A3-2	SERPINA3-2	46 kDa	6	0.999918
A2I7N0	Serpin A3-4	SERPINA3-4	46 kDa	1	0.997774
A2I7N1	Serpin A3-5	SERPINA3-5	46 kDa	4	0.999492
A2I7N2	Serpin A3-6	SERPINA3-6	46 kDa	5	0.984141
A0A0A0MP92	Serpin A3-7	SERPINA3-7	47 kDa	12	0.999999
Q9N2I2	Plasma serine protease inhibitor	SERPINA5	45 kDa	2	0.996842
Q1JPB0	Leukocyte elastase inhibitor	SERPINB1	42 kDa	9	0.999998
A5PJK0	Serpin B10	SERPINB10	45 kDa	1	0.999523
F1N529	Uncharacterized protein	SERPINB2	46 kDa	7	1
A0A3Q1MA07	Serpin family B member 5	SERPINB5	42 kDa	11	0.999996
O02739	Serpin B6	SERPINB6	43 kDa	11	0.999975
P41361	Antithrombin-III	SERPINC1	52 kDa	9	0.99998
F6R4P6	Serpin family D member 1	SERPIND1	63 kDa	11	0.999788
Q8HZY1	Serine protease inhibitor clade E member 2	SERPINE2	44 kDa	1	0.963084
Q95121	Pigment epithelium-derived factor	SERPINF1	46 kDa	12	0.999987
P28800	Alpha-2-antiplasmin	SERPINF2	55 kDa	4	0.999949
E1BMJ0	Serpin family G member 1	SERPING1	52 kDa	11	1
Q0VC36	14-3-3 protein sigma	SFN	28 kDa	11	0.999999
A6QPB4	Vesicle transport protein	SFT2D2	9 kDa	2	0.999998
Q32LM2	Small glutamine-rich tetratricopeptide repeat-containing protein alpha	SGTA	34 kDa	4	0.999967
E1BBL1	SH2 domain containing 4A	SH2D4A	51 kDa	7	0.999989
Q58DU7	SH3 domain-binding glutamic acid-rich-like protein	SH3BGRL	13 kDa	1	0.997343
A4IFC4	SH3 domain-binding glutamic acid-rich-like protein 2	SH3BGRL2	12 kDa	2	0.999436
Q3ZCL8	SH3 domain-binding glutamic acid-rich-like protein 3	SH3BGRL3	10 kDa	1	0.996613
E1BB46	SH3 domain binding protein 4	SH3BP4	107 kDa	15	0.999749
E1BIF7	SH3 domain binding protein 5	SH3BP5	50 kDa	2	0.9958
Q2KJA1	Endophilin-A2	SH3GL1	41 kDa	6	0.999471
Q32LM0	Endophilin-B1	SH3GLB1	41 kDa	2	0.999816
Q08DK5	Endophilin-B2	SH3GLB2	44 kDa	5	0.999795
A0A3Q1LK60	SH3 and multiple ankyrin repeat domains 2	SHANK2	195 kDa	5	0.997465
Q0IIE2	SHC-transforming protein 1	SHC1	52 kDa	2	0.98811
A6QQ93	Protein shisa-like-2B	SHISAL2B	18 kDa	1	0.98515
A0A3S5ZPP1	Uncharacterized protein	SHPK	51 kDa	9	0.999999
A0A3Q1MCX8	Shootin 1	SHTN1	71 kDa	7	0.999314
A0A3Q1LVA6	Uncharacterized protein	SIGLEC5	71 kDa	1	0.993353
A6QPC6	SIRPA protein	SIRPA	27 kDa	10	0.999456
A0A3Q1MRF4	NAD-dependent protein deacetylase	SIRT2	40 kDa	7	0.999995
Q3ZBQ0	NAD-dependent protein deacylase sirtuin-5, mitochondrial	SIRT5	34 kDa	1	0.98728
E1BMS0	Uncharacterized protein	SKIV2L	138 kDa	3	0.992815
Q3ZCF3	S-phase kinase-associated protein 1	SKP1	19 kDa	4	0.999345
A7MBI9	SLC11A2 protein	SLC11A2	61 kDa	3	0.999973
F1MPK7	Solute carrier family 15 member 2	SLC15A2	82 kDa	12	0.999832
Q3MHW6	Monocarboxylate transporter 1	SLC16A1	54 kDa	6	0.999994
Q95135	Excitatory amino acid transporter 3	SLC1A1	57 kDa	2	0.999995
A0A3Q1LFK0	Amino acid transporter	SLC1A2	61 kDa	5	0.999999
Q95JC7	Neutral amino acid transporter B(0)	SLC1A5	56 kDa	5	0.999987
A0A3Q1MCK5	Solute carrier family 22 member 23	SLC22A23	58 kDa	1	0.998877
A0A3Q1LHK3	Solute carrier family 22 member 5	SLC22A5	28 kDa	1	0.951449
A0A3Q1LFZ9	Sodium/nucleoside cotransporter	SLC28A1	76 kDa	1	0.982605
F1MGR1	Sodium/nucleoside cotransporter	SLC28A3	77 kDa	8	0.999997
F6PZI3	Solute carrier family 29 member 1	SLC29A1	58 kDa	9	1
P58352	Solute carrier family 2, facilitated glucose transporter member 3	SLC2A3	54 kDa	5	0.999999
A0A3Q1MPH1	Solute carrier family 31 member 1	SLC31A1	25 kDa	1	0.949175
A0A3Q1MG98	Sodium-dependent phosphate transport protein 2B	SLC34A2	78 kDa	15	0.99998
E1BQ28	Solute carrier family 39 member 8	SLC39A8	50 kDa	2	0.999997
A0A3Q1MQ59	Solute carrier family 3 member 2	SLC3A2	62 kDa	5	0.999999
A0A3Q1M0P0	Solute carrier family 44 member 1	SLC44A1	73 kDa	2	0.999208
A5D7H3	Choline transporter-like protein 2	SLC44A2	80 kDa	5	0.998647
A3KMY4	Choline transporter-like protein 4	SLC44A4	79 kDa	1	0.980993
Q05B81	Proton-coupled folate transporter	SLC46A1	50 kDa	1	0.996415
F1MD24	Solute carrier family 5 member 1	SLC5A1	73 kDa	10	1
E1B749	Solute carrier family 5 member 9	SLC5A9	74 kDa	7	0.999993
E1BPI1	Transporter	SLC6A11	70 kDa	1	0.993704
A5D7H9	Transporter	SLC6A14	72 kDa	2	0.999987
O18875	Sodium- and chloride-dependent creatine transporter 1	SLC6A8	71 kDa	5	1
A6QQF2	SLC7A10 protein	SLC7A10	41 kDa	1	0.984724
E1BCI3	Solute carrier family 7 member 4	SLC7A4	67 kDa	6	0.999998
A0A3Q1LKY5	Solute carrier family 7 member 5	SLC7A5	54 kDa	1	0.999889
F1MYX6	Solute carrier family 7 member 8	SLC7A8	58 kDa	3	0.990452
Q3SZK8	Na(+)/H(+) exchange regulatory cofactor NHE-RF1	SLC9A3R1	40 kDa	9	0.999993
G3X696	STE20 like kinase	SLK	143 kDa	29	0.999998
Q1JQA2	Mothers against decapentaplegic homolog 1	SMAD1	52 kDa	3	0.99923
A0A3Q1M3K3	Mothers against decapentaplegic homolog	SMAD5	52 kDa	4	0.997678
G3N2Z1	Uncharacterized protein	SMIM1	9 kDa	1	0.961655
A0A3Q1LJ39	E3 ubiquitin-protein ligase	SMURF2	85 kDa	1	0.9972
A0A3S5ZPV5	SMYD family member 5	SMYD5	47 kDa	1	0.999817
Q2T9M8	Synaptosomal-associated protein	SNAP23	23 kDa	10	1
Q0II86	Synaptosomal-associated protein 29	SNAP29	28 kDa	9	1
A6QP11	Synaptosomal-associated protein 47	SNAP47	47 kDa	1	0.958091
Q863B3	Staphylococcal nuclease domain-containing protein 1	SND1	102 kDa	23	0.999992
A0A3Q1MMK5	Vacuolar-sorting protein SNF8	SNF8	31 kDa	2	0.999241
A0A3Q1M6V4	Small nuclear ribonucleoprotein D3 polypeptide	SNRPD3	31 kDa	1	0.975141
A4FUI2	Small nuclear ribonucleoprotein E	SNRPE	11 kDa	1	0.956136
Q3T0Z8	Small nuclear ribonucleoprotein F	SNRPF	10 kDa	1	0.999976
A0A3Q1N1C2	Sorting nexin-1	SNX1	55 kDa	3	0.9828
A0A3Q1LVA8	Sorting nexin 12	SNX12	19 kDa	1	0.999178
A4IFN6	Sorting nexin	SNX18	69 kDa	4	0.999991
Q2TBW7	Sorting nexin-2	SNX2	58 kDa	4	0.995004
Q1RMH8	Sorting nexin-3	SNX3	19 kDa	1	0.983768
A1A4L0	Sorting nexin-4	SNX4	52 kDa	1	0.982779
Q3ZBM5	Sorting nexin-5	SNX5	47 kDa	10	0.997785
A0A3Q1LUG5	Sorting nexin	SNX9	68 kDa	8	0.999979
P00442	Superoxide dismutase [Cu-Zn]	SOD1	16 kDa	4	0.999967
A0A3Q1LGV7	Sorbin and SH3 domain containing 3	SORBS3	72 kDa	1	0.998258
Q58D31	Sorbitol dehydrogenase	SORD	38 kDa	4	0.995383
F1MCD1	Sosondowah ankyrin repeat domain family member B	SOWAHB	84 kDa	1	0.976685
P29392	Spermadhesin-1	SPADH1	15 kDa	1	0.964998
A0JNJ3	Spartin	SPART	73 kDa	1	0.987813
A0A3Q1MCV7	Uncharacterized protein	SPECC1L	121 kDa	3	0.990887
A0A3Q1MBG6	Sphingosine kinase 2	SPHK2	76 kDa	1	0.999371
A0A3Q1M7Z6	Serine peptidase inhibitor, Kunitz type 2	SPINT2	26 kDa	1	0.999303
A6QQP5	SPN protein	SPN	50 kDa	2	0.999922
P31096	Osteopontin	SPP1	31 kDa	4	0.999935
A0A3Q1MBP7	Signal peptide peptidase like 2A	SPPL2A	66 kDa	2	0.999897
E1BKF8	Signal peptide peptidase like 2B	SPPL2B	64 kDa	5	0.999882
Q17QK8	Sepiapterin reductase	SPR	29 kDa	2	0.999831
A0A3Q1LNC8	Spectrin alpha, non-erythrocytic 1	SPTAN1	287 kDa	13	0.999572
A0A3Q1LUF1	Spectrin beta chain	SPTBN1	250 kDa	8	0.988797
A0A3Q1LWU2	Spectrin beta chain	SPTBN2	270 kDa	1	0.999042
A0A3Q1LVE4	Sequestosome 1	SQSTM1	56 kDa	1	0.998674
Q2HJF6	Steroid receptor RNA activator 1	SRA1	25 kDa	4	0.999018
A0A3Q1MEH0	Serglycin	SRGN	16 kDa	1	0.999484
A0A3Q1M7S5	Sorcin	SRI	21 kDa	6	0.999996
E1BM12	Spermidine synthase	SRM	34 kDa	4	0.999347
E1BB38	Signal recognition particle subunit SRP72	SRP72	75 kDa	2	0.995916
A0A3Q1LYQ7	Signal recognition particle 9 kDa protein	SRP9	10 kDa	1	0.979464
F1MI92	Slingshot protein phosphatase 3	SSH3	71 kDa	1	0.995285
A7E3S8	Heat shock 70kD protein binding protein	ST13	41 kDa	7	0.999997
A0A3Q1LUU3	Signal transducing adaptor molecule	STAM	56 kDa	3	0.994205
Q17QR2	STAM binding protein	STAMBP	48 kDa	4	0.998122
A0A3Q1M2I8	Signal transducing adaptor family member 2	STAP2	45 kDa	4	0.999719
A0A3Q1MRL1	StAR related lipid transfer domain containing 10	STARD10	40 kDa	6	0.999981
A0A3Q1ME65	Signal transducer and activator of transcription	STAT1	95 kDa	3	0.99736
P61635	Signal transducer and activator of transcription 3	STAT3	88 kDa	6	0.997191
Q95115	Signal transducer and activator of transcription 5A	STAT5A	91 kDa	5	0.998862
E1BJW2	STEAP4 metalloreductase	STEAP4	54 kDa	2	0.95639
Q3ZBZ8	Stress-induced-phosphoprotein 1	STIP1	62 kDa	15	0.999998
E1BK52	Serine/threonine-protein kinase 10	STK10	112 kDa	3	0.998983
E1BCU9	Serine/threonine kinase 11	STK11	49 kDa	2	0.998738
Q2KI50	Serine/threonine kinase 16	STK16	35 kDa	1	0.995206
A2VE07	STK24 protein	STK24	48 kDa	10	0.999346
Q3SWY6	Serine/threonine-protein kinase 25	STK25	48 kDa	4	0.999821
A0A3Q1MJL8	Serine/threonine kinase 26	STK26	47 kDa	15	0.999999
A0A3Q1LXF1	Serine/threonine kinase 3	STK3	51 kDa	4	0.98111
A7MB32	Non-specific serine/threonine protein kinase	STK38L	54 kDa	2	0.99855
A0A3Q1N7V3	Serine/threonine kinase 39	STK39	59 kDa	1	0.966334
A8E4P3	STOM protein	STOM	31 kDa	7	0.999781
A0A3Q1MWJ5	Stonin 2	STON2	102 kDa	2	0.999832
Q5E959	Serine-threonine kinase receptor-associated protein	STRAP	38 kDa	4	0.984444
E1B7G3	Uncharacterized protein	STUB1	65 kDa	5	0.980891
Q0VCI2	Syntaxin-19	STX19	34 kDa	4	0.999274
A0A3Q1MPD9	Syntaxin 2	STX2	33 kDa	2	0.999914
A0A3Q1LYB4	Syntaxin 3	STX3	38 kDa	9	0.999995
Q3SWZ3	Syntaxin-4	STX4	34 kDa	1	0.960172
Q3ZBT5	Syntaxin-7	STX7	30 kDa	6	0.998811
P61763	Syntaxin-binding protein 1	STXBP1	68 kDa	13	0.999999
F1MHC2	Syntaxin binding protein 2	STXBP2	66 kDa	20	0.999988
A0A3Q1MWU8	Syntaxin binding protein 3	STXBP3	64 kDa	5	0.999072
Q2YDL1	Syntaxin-binding protein 6	STXBP6	24 kDa	5	0.999218
Q2KIK0	Protein SGT1 homolog	SUGT1	38 kDa	5	0.970173
A0A3Q1MHQ3	Sulfatase 2	SULF2	98 kDa	2	0.990219
P50227	Sulfotransferase 1A1	SULT1A1	34 kDa	4	0.999935
P61955	Small ubiquitin-related modifier 2	SUMO2	11 kDa	1	0.988495
F1MSE7	Sushi domain containing 2	SUSD2	90 kDa	3	0.998159
A0A3Q1NDL5	Uncharacterized protein	SVIP	8 kDa	2	0.997226
P0C1G6	Switch-associated protein 70	SWAP70	69 kDa	7	0.996403
A0A3Q1MHG9	Tyrosine-protein kinase	SYK	72 kDa	1	0.981866
A0A3Q1M981	Synapsin III	SYN3	35 kDa	1	0.955603
A0A3Q1M326	Synaptotagmin binding cytoplasmic RNA interacting protein	SYNCRIP	68 kDa	3	0.998622
A7E3W5	Synaptogyrin-2	SYNGR2	25 kDa	1	0.975407
A0A3Q1MJ97	Synaptophysin like 1	SYPL1	26 kDa	2	0.999482
P48018	Synaptotagmin-1	SYT1	48 kDa	1	0.988313
A5D7F2	SYT4 protein	SYT4	48 kDa	3	0.999583
A6QP06	Synaptotagmin-like protein 2	SYTL2	106 kDa	7	0.999932
A0A3Q1LN74	Synaptotagmin like 4	SYTL4	85 kDa	2	0.999758
F1MIX5	Tachykinin receptor 1	TACR1	47 kDa	2	0.997426
Q5E9F5	Transgelin-2	TAGLN2	22 kDa	9	0.999996
Q2TBL6	Transaldolase	TALDO1	38 kDa	4	0.999998
E1BJ19	TAO kinase 1	TAOK1	116 kDa	4	0.983647
A0A3Q1LPH8	TAO kinase 3	TAOK3	105 kDa	8	0.999975
Q3ZBV8	Threonine--tRNA ligase, cytoplasmic	TARS	83 kDa	23	0.999997
Q148G4	Putative deoxyribonuclease TATDN1	TATDN1	34 kDa	2	0.998797
Q2KJE0	Tax1-binding protein 1 homolog	TAX1BP1	94 kDa	1	0.993959
F1MB46	TBC1 domain family member 10A	TBC1D10A	60 kDa	7	0.999376
F1MXD4	TBC1 domain family member 13	TBC1D13	46 kDa	2	0.998372
Q29RJ2	TBC1 domain family member 24	TBC1D24	58 kDa	9	0.999985
A0A3Q1LTG9	TBC1 domain family member 9B	TBC1D9B	139 kDa	5	0.996784
P48427	Tubulin-specific chaperone A	TBCA	13 kDa	3	0.999529
Q5E951	Tubulin-folding cofactor B	TBCB	28 kDa	2	0.999408
Q28205	Tubulin-specific chaperone D	TBCD	133 kDa	4	0.997557
E1BEH7	Tandem C2 domains, nuclear	TC2N	55 kDa	2	0.999962
A6QLU7	TRPM8 channel-associated factor 2	TCAF2	100 kDa	6	0.999951
G5E531	T-complex protein 1 subunit alpha	TCP1	60 kDa	12	0.999979
Q58D57	Growth factor	TDGF1	20 kDa	1	0.978762
Q2YDE9	Testin	TES	48 kDa	6	0.998968
[truncated: 227 more rows]
