# Supplementary material for: Comprehensive Proteomic Analysis Revealed a Large Number of Newly Identified Proteins in the Small Extracellular Vesicles of Milk from Late-Stage Lactating Cows
Source: Animals (Basel). 2021 Aug 26;11(9):2506. doi: 10.3390/ani11092506 (PMC8470060; doi:10.3390/ani11092506)
Supplement: Supplementary file 1 [file animals-11-02506-s001.zip › animals-1332722-online supplementary/Table S2.xlsx]

## Sheet: Newly identified 429 proteins 
Table S2. Newly identified 429 proteins in milk sEVs from late-stage lactating cows.
Uniprot accession	Protein name	Gene name	Molecular Weight	Peptide count	Protein group score
Q3SZK1	Angio-associated migratory cell protein	AAMP	47 kDa	1	0.976369
Q32LK1	Alanyl-tRNA editing protein Aarsd1	AARSD1	49 kDa	1	0.966602
E1BM99	ATP binding cassette subfamily C member 12	ABCC12	153 kDa	1	0.995183
Q3ZBN0	Costars family protein ABRACL	ABRACL	9 kDa	1	0.999904
A6QLR3	BRISC complex subunit Abraxas 2	ABRAXAS2	46 kDa	2	0.996683
F1MSQ2	Receptor protein serine/threonine kinase	ACVR1B	57 kDa	1	0.995401
E1BEC6	Adhesion G protein-coupled receptor F1	ADGRF1	105 kDa	9	0.999999
F1MRZ3	Adhesion G protein-coupled receptor G2	ADGRG2	106 kDa	10	0.999996
A0A3Q1LID2	Adhesion G protein-coupled receptor G6	ADGRG6	130 kDa	1	0.983907
O97831	Adhesion G protein-coupled receptor L1	ADGRL1	162 kDa	1	0.997795
O97817	Adhesion G protein-coupled receptor L2	ADGRL2	166 kDa	5	0.999404
Q3ZBL1	1,2-dihydroxy-3-keto-5-methylthiopentene dioxygenase	ADI1	21 kDa	2	0.992604
G3MZK0	2-aminoethanethiol dioxygenase	ADO	26 kDa	1	0.999427
A5PJR4	Adenylosuccinate synthetase isozyme 1	ADSSL1	50 kDa	2	0.989182
A0A3Q1LN46	Afadin, adherens junction formation factor	AFDN	201 kDa	8	0.999979
Q9BDK2	Allograft inflammatory factor 1	AIF1	17 kDa	2	0.99993
Q01314	RAC-alpha serine/threonine-protein kinase	AKT1	56 kDa	1	0.998384
P02769	Serum albumin	ALB	69 kDa	36	1
A6QR56	Aldehyde dehydrogenase family 16 member A1	ALDH16A1	85 kDa	5	0.99944
F6QW25	Dol-P-Man:Man(5)GlcNAc(2)-PP-Dol alpha-1,3-mannosyltransferase	ALG3	63 kDa	1	0.990292
P00978	Protein AMBP	AMBP	39 kDa	3	0.999998
A7MBC0	N-acetylglucosamine-6-phosphate deacetylase	AMDHD2	43 kDa	1	0.959576
F1N545	Ankyrin repeat domain 13A	ANKRD13A	67 kDa	1	0.981558
Q95L54	Annexin A8	ANXA8	37 kDa	2	0.977852
E1BBX5	Aldehyde oxidase 3L1	AOX2	148 kDa	2	0.988763
A0A3Q1M952	AP-1 complex subunit gamma	AP1G1	92 kDa	2	0.998851
Q3T004	Serum amyloid P-component	APCS	25 kDa	3	0.999996
Q32KY0	Apolipoprotein D	APOD	21 kDa	2	0.999743
P17690	Beta-2-glycoprotein 1	APOH	38 kDa	1	0.96169
A0A3Q1MIQ9	A-Raf proto-oncogene, serine/threonine kinase	ARAF	68 kDa	8	0.999603
Q3ZCL5	Arfaptin-2	ARFIP2	38 kDa	1	0.975742
Q2TBW6	ADP-ribosylation factor-like protein 3	ARL3	21 kDa	1	0.991296
Q3ZBE1	Armadillo repeat-containing protein 1	ARMC1	31 kDa	1	0.976407
A3KMX8	Protein-glutamate O-methyltransferase	ARMT1	51 kDa	1	0.94374
A0A3Q1N140	Uncharacterized protein	AS3MT	42 kDa	2	0.997198
A0A3Q1N7N1	ArfGAP with SH3 domain, ankyrin repeat and PH domain 3	ASAP3	96 kDa	6	0.999999
A0A3Q1N8Y5	Arginyl-tRNA--protein transferase 1	ATE1	60 kDa	1	0.959989
A0A3Q1LZW5	Autophagy related 16 like 1	ATG16L1	66 kDa	1	0.999531
Q3MQ24	Autophagy protein 5	ATG5	32 kDa	1	0.956628
A0A3Q1LHA5	Phospholipid-transporting ATPase	ATP9A	119 kDa	6	0.999666
A6QQW8	BRISC and BRCA1-A complex member 2	BABAM2	44 kDa	2	0.999052
A0A3Q1MCE0	BCL2 associated athanogene 6	BAG6	50 kDa	2	0.983791
F1MU28	Uncharacterized protein	BANK1	88 kDa	1	0.996654
F1N6R8	BCAS3, microtubule associated cell migration factor	BCAS3	91 kDa	1	0.987575
E1BCZ1	BICD family like cargo adaptor 1	BICDL1	65 kDa	3	0.997147
F1MCE7	Receptor protein serine/threonine kinase	BMPR1A	60 kDa	2	0.957134
F1MYN0	Uncharacterized protein	BOLA2B	10 kDa	2	0.999493
Q9TVC8	BoLa class II histocompatibility antigen, DQB*0101 beta chain	BoLA-DQB	30 kDa	4	0.999999
Q30309	BoLA-DR-alpha	BoLA-DRA	28 kDa	5	0.999986
A0A3Q1M088	Uncharacterized protein	BOLA-DRB2	29 kDa	3	0.998675
Q8SPF8	BPI fold-containing family B member 1	BPIFB1	52 kDa	2	0.999963
A0A3Q1LT24	Uncharacterized protein	C16H1orf21	13 kDa	1	0.999853
E1BCP5	Chromosome 19 C17orf75 homolog	C19H17orf75	44 kDa	2	0.997356
E1BBG4	Chromosome 20 C5orf51 homolog	C20H5orf51	34 kDa	3	0.999994
G3N3D3	Chromosome 3 C1orf68 homolog	C3H1orf68	28 kDa	1	0.999057
Q3T168	Calcyclin-binding protein	CACYBP	26 kDa	3	0.99986
A0A3Q1NEH7	Capping protein regulator and myosin 1 linker 1	CARMIL1	157 kDa	27	0.999999
A0A3Q1LK90	Cysteinyl-tRNA synthetase	CARS	90 kDa	2	0.995213
P56425	Cathelicidin-7	CATHL7	19 kDa	2	0.999865
A0A3Q1LKF0	Coiled-coil domain containing 91	CCDC91	46 kDa	1	0.97719
A0JN72	Chemokine (C-C motif) receptor 1	CCR1	41 kDa	1	0.99963
A0A3Q1ML46	Uncharacterized protein	CD300A	33 kDa	1	0.956821
A6QNY1	CD320 antigen	CD320	27 kDa	1	0.999978
Q2KHZ6	CD48 molecule	CD48	28 kDa	3	0.997426
Q58DM3	Leukocyte surface antigen CD53	CD53	24 kDa	1	0.954367
A1A4K1	CD99 antigen-like protein 2	CD99L2	23 kDa	1	0.998969
A0A3Q1MA37	CDC42 binding protein kinase gamma	CDC42BPG	182 kDa	1	0.951556
Q5BIS3	CDC42 small effector protein 1	CDC42SE1	9 kDa	1	0.995493
Q5E9G7	Cadherin 16	CDH16	90 kDa	3	0.998365
F1MNY2	Cell migration inducing hyaluronidase 2	CEMIP2	155 kDa	5	0.999422
G5E5N8	Uncharacterized protein	CEP126	128 kDa	1	0.972225
A0A3Q1LGM4	Complement factor I	CFI	65 kDa	4	0.998529
P23805	Conglutinin	CGN1	38 kDa	1	0.987206
Q2HJ35	Charged multivesicular body protein 4C	CHMP4C	26 kDa	2	0.959856
A0A3Q1M362	Carbohydrate sulfotransferase	CHST12	52 kDa	1	0.982431
Q5EAC7	Anamorsin	CIAPIN1	33 kDa	3	0.994624
P04975	Clathrin light chain B	CLTB	25 kDa	1	0.984459
Q3T0Q6	Cellular nucleic acid-binding protein	CNBP	19 kDa	1	0.981729
E1B9A8	Uncharacterized protein	CNKSR1	78 kDa	2	0.999421
Q9GKI7	Collagen type IV alpha-3-binding protein	COL4A3BP	71 kDa	2	0.998125
A6QP79	Collectin-12	COLEC12	82 kDa	5	0.999637
F1N7D3	COMM domain containing 8	COMMD8	21 kDa	2	0.999785
A0A3Q1NJB1	Ceruloplasmin	CP	121 kDa	26	1
P62964	Cellular retinoic acid-binding protein 1	CRABP1	16 kDa	1	0.985704
A0A3Q1LJY8	Uncharacterized protein	CRB3	13 kDa	1	0.999842
A0A3Q1LX44	Crystallin beta-gamma domain containing 1	CRYBG1	225 kDa	1	0.989807
P02663	Alpha-S2-casein	CSN1S2	26 kDa	10	0.999998
P02668	Kappa-casein	CSN3	21 kDa	3	0.999817
Q5DPW9	Cystatin E/M	CST6	16 kDa	1	0.974862
Q2KJ43	CTD (Carboxy-terminal domain, RNA polymerase II, polypeptide A) small phosphatase 2	CTDSP2	31 kDa	1	0.963452
Q8WMV3	Coxsackievirus and adenovirus receptor homolog	CXADR	40 kDa	1	0.993636
F1MD23	C-X-C motif chemokine	CXCL3	11 kDa	1	0.962873
Q28003	C-X-C chemokine receptor type 2	CXCR2	41 kDa	2	0.947667
P00171	Cytochrome b5	CYB5A	15 kDa	1	0.999776
A0A3S5ZPI7	Cytochrome b5 type B	CYB5B	16 kDa	1	0.994616
Q3MHW9	NADH-cytochrome b5 reductase 1	CYB5R1	34 kDa	1	0.971979
A0A3Q1LKN9	Cytohesin 1	CYTH1	44 kDa	3	0.979112
P21793	Decorin	DCN	40 kDa	2	0.997151
Q2HJ47	Density-regulated protein	DENR	22 kDa	1	0.998854
A0A3Q1M4U6	Diacylglycerol kinase	DGKD	126 kDa	1	0.998957
A0A3Q1LUD9	Uncharacterized protein	DIAPH1	141 kDa	14	0.999999
Q0VC53	Deoxyhypusine hydroxylase	DOHH	33 kDa	1	0.996647
Q2HJF5	Diphthine--ammonia ligase	DPH6	30 kDa	1	0.981593
Q2T9V8	D-aminoacyl-tRNA deacylase 1	DTD1	23 kDa	1	0.957193
A0A3Q1MNG7	Deltex E3 ubiquitin ligase 2	DTX2	67 kDa	1	0.998956
A0A3Q1MSR8	Dynein light chain Tctex-type 3	DYNLT3	14 kDa	1	0.994979
A0A3Q1MES1	DAZ interacting zinc finger protein 1 like	DZIP1L	90 kDa	1	0.986882
A0A3Q1LKA4	Ecm29 proteasome adaptor and scaffold	ECPAS	205 kDa	2	0.992733
Q5E983	Elongation factor 1-beta	EEF1B	25 kDa	2	0.999999
A0A3Q1LHL8	EFR3 homolog B	EFR3B	86 kDa	6	0.99606
Q3T058	Translation initiation factor eIF-2B subunit delta	EIF2B4	57 kDa	1	0.9626
Q0VCU8	Eukaryotic translation initiation factor 3 subunit J	EIF3J	29 kDa	2	0.999944
Q95L46	Eukaryotic translation initiation factor 4 gamma 2	EIF4G2	102 kDa	3	0.990823
G3N094	EARP complex and GARP complex interacting protein 1	EIPR1	43 kDa	1	0.998935
A0A3Q1M6R3	Elongator complex protein 1	ELP1	152 kDa	3	0.994485
E1B9P4	Epididymal sperm binding protein 1	ELSPBP1	26 kDa	1	0.986653
A1A4K5	Ectonucleotide pyrophosphatase/phosphodiesterase family member 2	ENPP2	102 kDa	1	0.978144
A0A140T869	Alpha-endosulfine	ENSA	13 kDa	2	0.984922
P81623	Endoplasmic reticulum resident protein 29	ERP29	29 kDa	1	0.958697
G3N050	Uncharacterized protein	EXOC1L	20 kDa	1	0.971479
P00741	Coagulation factor IX	F9	52 kDa	3	0.973518
Q2KIB0	Fumarylacetoacetate hydrolase domain-containing protein 2	FAHD2	35 kDa	2	0.99964
F1N2F1	Family with sequence similarity 129 member A	FAM129A	104 kDa	2	0.988479
A0A3Q1N8K4	Family with sequence similarity 151 member B	FAM151B	32 kDa	1	0.986047
E1BBC1	Family with sequence similarity 160 member A1	FAM160A1	115 kDa	1	0.999353
A6QLZ5	Protein FAM177A1	FAM177A1	24 kDa	1	0.978472
F1N5E1	Family with sequence similarity 234 member B	FAM234B	65 kDa	1	0.999241
A0A3Q1M848	Fermitin family member 1	FERMT1	77 kDa	2	0.950927
Q32LP0	Fermitin family homolog 3	FERMT3	76 kDa	4	0.997817
A0A3Q1LU77	Peptidylprolyl isomerase	FKBP15	125 kDa	1	0.999073
P26884	Peptidyl-prolyl cis-trans isomerase FKBP3	FKBP3	25 kDa	1	0.998498
A0A3Q1M7B9	Formin binding protein 1 like	FNBP1L	64 kDa	3	0.984474
P04837	Follitropin subunit beta	FSHB	15 kDa	1	0.999112
A6QLU3	GRB2-associated-binding protein 1	GAB1	76 kDa	2	0.992975
A5D794	GTPase-activating protein and VPS9 domain-containing protein 1	GAPVD1	157 kDa	4	0.995927
A0A3Q1MAA6	Growth arrest specific 6	GAS6	71 kDa	1	0.99281
E1BMC4	Golgi brefeldin A resistant guanine nucleotide exchange factor 1	GBF1	207 kDa	1	0.969997
F1N7I6	Grancalcin	GCA	22 kDa	2	0.997931
F1MZ14	GTP cyclohydrolase 1	GCH1	28 kDa	1	0.969638
A0A3Q1M037	GCN1, eIF2 alpha kinase activator homolog	GCN1	285 kDa	8	0.998376
F1MTT5	Uncharacterized protein	GDPD4	75 kDa	1	0.976582
A0A3Q1LUN9	Uncharacterized protein	GFOD1	43 kDa	1	0.994246
Q08D86	Putative glycerol kinase 5	GK5	59 kDa	4	0.999885
A0A3S5ZPL0	G protein subunit beta 5	GNB5	49 kDa	1	0.986048
A0A3Q1M980	Golgi reassembly stacking protein 2	GORASP2	45 kDa	1	0.999965
E1BGF8	Glycerol-3-phosphate acyltransferase 3	GPAT3	49 kDa	1	0.988765
A3FPG8	Glycerol-3-phosphate acyltransferase 4	GPAT4	52 kDa	6	0.999998
Q0VD40	G protein-coupled receptor 162	GPR162	64 kDa	1	0.966211
F1N600	G protein-coupled receptor 35	GPR35	49 kDa	1	0.987973
P21146	Beta-adrenergic receptor kinase 1	GRK2	80 kDa	4	0.991451
A0A3Q1MH45	Uncharacterized protein	GSPT2	70 kDa	2	0.979049
A1A4L7	Glutathione S-transferase Mu 1	GSTM4	26 kDa	4	0.997574
E1BFP1	Heme binding protein 2	HEBP2	23 kDa	1	0.999984
F1N7C1	HECT and RLD domain containing E3 ubiquitin protein ligase family member 6	HERC6	114 kDa	4	0.965672
Q08E22	Chromosome 17 open reading frame 28 ortholog	HID1	88 kDa	3	0.967918
Q56JY0	Protein Hikeshi	HIKESHI	22 kDa	3	0.999966
A0A3Q1LZD9	Heterogeneous nuclear ribonucleoprotein A/B	HNRNPAB	36 kDa	1	0.979842
P29105	Hippocalcin-like protein 1	HPCAL1	22 kDa	4	0.999766
Q9MYY0	Heparanase	HPSE	61 kDa	6	0.999299
Q27965	Heat shock 70 kDa protein 1B	HSPA1B	70 kDa	18	1
A0A3Q1LLQ7	Interferon gamma receptor 2	IFNGR2	42 kDa	1	0.99982
G3MYN2	Interleukin 18 binding protein	IL18BP	23 kDa	1	0.962977
A0A3Q1LQK2	Interleukin 1 receptor accessory protein	IL1RAP	73 kDa	2	0.950295
Q4JF28	Interferon regulatory factor 3	IRF3	47 kDa	2	0.997996
Q08DD6	Interferon regulatory factor 6	IRF6	53 kDa	1	0.987224
A0A3Q1LZT3	Uncharacterized protein	ITGAX	127 kDa	6	0.999737
Q3ZBM4	Integrin beta-1-binding protein 1	ITGB1BP1	22 kDa	2	0.999787
A0A3Q1LK49	Inter-alpha-trypsin inhibitor heavy chain H2	ITIH2	97 kDa	9	0.999931
Q3SYR8	Immunoglobulin J chain	JCHAIN	18 kDa	2	0.999982
Q0P5A0	Potassium channel subfamily K member 1	KCNK1	38 kDa	1	0.9775
F1MDD6	Uncharacterized protein	KCTD14	27 kDa	7	0.999327
E1BNC2	Uncharacterized protein	KCTD3	86 kDa	1	0.974091
A0A3Q1MHA5	KIAA0513	KIAA0513	45 kDa	3	0.996997
F1MIM6	KIAA1324	KIAA1324	56 kDa	1	0.976959
A2VE08	Importin subunit alpha-5	KPNA1	60 kDa	1	0.967738
Q6TNJ1	Krev interaction trapped protein 1	KRIT1	84 kDa	2	0.99138
A0A3Q1LSG0	Keratin 42	KRT42	50 kDa	3	0.943326
Q1LZ83	Endoribonuclease LACTB2	LACTB2	33 kDa	1	0.991961
Q17QQ1	Ragulator complex protein LAMTOR3	LAMTOR3	14 kDa	1	0.985584
Q3T0H0	Leucine carboxyl methyltransferase 1	LCMT1	38 kDa	2	0.955898
E1BNE1	Lipid droplet associated hydrolase	LDAH	38 kDa	2	0.986979
A4IFV0	LDLRAP1 protein	LDLRAP1	34 kDa	1	0.986776
Q32LF4	LEM domain containing 1	LEMD1	8 kDa	1	0.978996
A6QLZ0	Galectin	LGALS3	28 kDa	5	0.999443
A0A3Q1LN15	Galectin	LGALS8	41 kDa	2	0.999187
P02754	Beta-lactoglobulin	LGB	20 kDa	8	0.999419
Q95M12	Legumain	LGMN	49 kDa	1	0.996408
G8JL02	Uncharacterized protein	LOC101906221	12 kDa	2	0.967178
E1BI62	Uncharacterized protein	LOC104968656	48 kDa	1	0.992193
A0A3Q1M7W7	Uncharacterized protein	LOC104970193	10 kDa	1	0.99922
A0A3Q1LMW6	Uncharacterized protein	LOC107131803	44 kDa	12	0.999983
A0A3Q1M7Z2	Uncharacterized protein	LOC112441502	48 kDa	2	0.999965
A0A3Q1M7I6	Uncharacterized protein	LOC112443175	96 kDa	5	0.999722
F1MJK3	Uncharacterized protein	LOC506828	163 kDa	12	0.999978
F6PRC3	Uncharacterized protein	LOC508153	34 kDa	1	0.999094
F6R5A9	Uncharacterized protein	LOC510798	29 kDa	3	0.998048
F1ML83	Uncharacterized protein	LOC518526	53 kDa	5	0.999407
A0A3Q1LRI7	Uncharacterized protein	LOC521224	83 kDa	2	0.998686
A0A3Q1M3A4	Uncharacterized protein	LOC528040	190 kDa	1	0.990845
F1MRG6	Uncharacterized protein	LOC536097	41 kDa	2	0.999647
A0A3Q1LNM5	Uncharacterized protein	LOC788915	54 kDa	1	0.948286
A0A3Q1LKP8	Lipin 1	LPIN1	103 kDa	2	0.969043
F6R1D7	Family with sequence similarity 84 member B	LRATD2	35 kDa	2	0.99481
F1N120	Latexin	LXN	26 kDa	3	0.980414
Q3SYZ2	MAP kinase-activated protein kinase 3	MAPKAPK3	43 kDa	1	0.971522
F1MVS9	Mannan binding lectin serine peptidase 1	MASP1	81 kDa	2	0.998626
O02659	Mannose-binding protein C	MBL	26 kDa	1	0.967135
A0A3Q1LNV7	Uncharacterized protein	MCEMP1	25 kDa	1	0.99672
A0A3Q1MFL2	Multiple coagulation factor deficiency 2	MCFD2	36 kDa	1	0.952057
F1MTK2	MTOR associated protein, eak-7 homolog	MEAK7	48 kDa	4	0.999984
E1BG25	Melanotransferrin	MELTF	81 kDa	7	0.999923
Q32KX8	Methyltransferase-like 26	METTL26	23 kDa	4	0.999713
A7YY30	MGC157043 protein	MGC157043	43 kDa	3	0.945204
A0A3Q1MFP1	Monoglyceride lipase	MGLL	36 kDa	2	0.989445
Q64L89	Microsomal glutathione S-transferase 1	MGST1	18 kDa	1	0.996976
G5E5S6	Uncharacterized protein	MID2	78 kDa	1	0.96779
Q2KJ22	Ubiquitin carboxyl-terminal hydrolase MINDY-1	MINDY1	51 kDa	3	0.995261
E1BPL8	Membrane metalloendopeptidase	MME	86 kDa	4	0.999832
Q9GLE5	72 kDa type IV collagenase	MMP2	74 kDa	1	0.986578
P52176	Matrix metalloproteinase-9	MMP9	79 kDa	3	0.999281
Q9N0E7	Molybdenum cofactor sulfurase	MOCOS	97 kDa	1	0.99903
Q0V8H6	Putative helicase MOV-10	MOV10	114 kDa	1	0.960954
A0A3Q1LYK5	Myotubularin related protein 6	MTMR6	72 kDa	1	0.979207
Q0VCK1	Myeloid-associated differentiation marker	MYADM	35 kDa	1	0.999353
A0A3Q1LLG5	Myosin IG	MYO1G	114 kDa	6	0.971845
E1BDV7	N(alpha)-acetyltransferase 25, NatB auxiliary subunit	NAA25	112 kDa	1	0.99118
A0A3Q1MHD1	Uncharacterized protein	NAALADL2	87 kDa	2	0.999649
Q58DH9	Alpha-N-acetylgalactosaminidase	NAGA	47 kDa	1	0.999009
P81126	Beta-soluble NSF attachment protein	NAPB	34 kDa	4	0.981008
Q1JPA6	Arylamine N-acetyltransferase 1	NAT1	34 kDa	1	0.999655
E1BNQ4	ATP-dependent (S)-NAD(P)H-hydrate dehydratase	NAXD	35 kDa	6	0.999966
Q6QRN6	NAD(P)H-hydrate epimerase	NAXE	31 kDa	1	0.999661
A0A3Q1MKI4	Neutrophil cytosolic factor 4	NCF4	39 kDa	1	0.996825
E1B876	NCK associated protein 1 like	NCKAP1L	129 kDa	1	0.951894
A0A3Q1LQI2	NudE neurodevelopment protein 1 like 1	NDEL1	42 kDa	1	0.949583
Q5E9Q4	Adaptin ear-binding coat-associated protein 2	NECAP2	29 kDa	2	0.946382
A0A3Q1LYA1	Nectin cell adhesion molecule 2	NECTIN2	55 kDa	3	0.998174
A0A3Q1MD92	Nectin-4	NECTIN4	54 kDa	1	0.996977
P61282	NEDD8	NEDD8	9 kDa	1	0.99673
A0A3Q1M4K7	NIMA related kinase 7	NEK7	35 kDa	1	0.997079
F1MVS1	NFKB inhibitor epsilon	NFKBIE	39 kDa	1	0.948407
A4IF69	NHL repeat-containing protein 2	NHLRC2	79 kDa	1	0.969246
Q2T9R6	Omega-amidase NIT2	NIT2	31 kDa	1	0.9994
Q1JPF1	NFKB inhibitor interacting Ras-like 2	NKIRAS2	22 kDa	1	0.992939
P52174	Nucleoside diphosphate kinase A 1	NME1-1	17 kDa	6	0.999899
P31717	Glycylpeptide N-tetradecanoyltransferase 1	NMT1	57 kDa	1	0.984205
E1BPJ7	NADPH oxidase 1	NOX1	65 kDa	1	0.960178
A0A3Q1MK02	NAD(P)H quinone dehydrogenase 1	NQO1	31 kDa	1	0.948964
Q08DY5	Nuclear receptor binding protein 1	NRBP1	60 kDa	2	0.986668
A0A3Q1LY70	Nardilysin convertase	NRDC	141 kDa	1	0.999036
Q3MHY6	Cytosolic Fe-S cluster assembly factor NUBP2	NUBP2	29 kDa	1	0.998655
F6Q8A8	Nucleobindin 2	NUCB2	51 kDa	11	0.999998
Q32KU8	NudC domain containing 2	NUDCD2	18 kDa	1	0.985375
E1BQ16	O-GlcNAcase	OGA	103 kDa	1	0.986472
A5PKA7	ORAI calcium release-activated calcium modulator 1	ORAI1	33 kDa	1	0.999532
E1BL67	Oxysterol-binding protein	OSBPL2	55 kDa	2	0.992996
E1BBD8	Oxysterol-binding protein	OSBPL7	95 kDa	1	0.973757
F6R031	3'-phosphoadenosine 5'-phosphosulfate synthase 1	PAPSS1	76 kDa	1	0.993014
E1BLF1	PATJ, crumbs cell polarity complex component	PATJ	207 kDa	56	1
F1N3M3	Protocadherin gamma subfamily A, 3	PCDHGA3	137 kDa	8	0.999996
A0A3Q1LYQ8	Pecanex 1	PCNX1	252 kDa	1	0.99875
A0A3Q1LXI0	Proprotein convertase subtilisin/kexin type 5	PCSK5	101 kDa	1	0.982024
Q0VCW8	Phosducin-like protein 3	PDCL3	27 kDa	1	0.991943
Q0VCY8	Phosphoprotein enriched in astrocytes 15	PEA15	15 kDa	1	0.997993
Q58DV0	Protein pelota homolog	PELO	43 kDa	1	0.986822
Q2TBR6	Prefoldin subunit 4	PFDN4	15 kDa	1	0.996047
Q8HYI9	Prefoldin subunit 5	PFDN5	17 kDa	2	0.994995
F6QJJ8	Progesterone receptor membrane component 2	PGRMC2	26 kDa	1	0.992943
E1BME7	Paired like homeobox 2B	PHOX2B	32 kDa	1	0.990877
Q0IIB1	Phytanoyl-CoA dioxygenase domain-containing protein 1	PHYHD1	33 kDa	1	0.999239
G5E5N0	P53-induced death domain protein 1	PIDD1	100 kDa	1	0.999581
A0A3Q1LYW8	Phosphoinositide-3-kinase adaptor protein 1	PIK3AP1	87 kDa	1	0.999533
A0A3Q1LQK4	Phosphatidylinositol 3-kinase catalytic subunit type 3	PIK3C3	102 kDa	1	0.94295
P32871	Phosphatidylinositol 4,5-bisphosphate 3-kinase catalytic subunit alpha isoform	PIK3CA	124 kDa	1	0.955125
P23727	Phosphatidylinositol 3-kinase regulatory subunit alpha	PIK3R1	84 kDa	2	0.999199
F1MJX3	Uncharacterized protein	PILRA	33 kDa	1	0.983625
A6QLC5	PIP5K1A protein	PIP5K1A	61 kDa	8	0.999256
Q05588	Urokinase plasminogen activator surface receptor	PLAUR	36 kDa	2	0.996252
F1MRZ8	Pleckstrin	PLEK	40 kDa	2	0.999578
A4IFN8	PLEKHF2 protein	PLEKHF2	28 kDa	1	0.976394
Q32LQ1	Pleckstrin homology domain-containing family O member 2	PLEKHO2	54 kDa	3	0.997239
Q3T0G5	Pyridoxal phosphate homeostasis protein	PLPBP	30 kDa	3	0.999933
A0A3Q1MIK4	Phospholipid phosphatase 1	PLPP1	32 kDa	1	0.949217
Q3ZBG9	Phospholipid scramblase 2	PLSCR2	33 kDa	2	0.999355
Q2KIU2	Phosphomevalonate kinase	PMVK	22 kDa	2	0.992143
O62830	Protein phosphatase 1B	PPM1B	53 kDa	4	0.995135
A0A3Q1LWP2	Protein phosphatase 1 regulatory subunit	PPP1R12C	82 kDa	1	0.997273
F1MTZ0	Protein phosphatase inhibitor 2	PPP1R2	23 kDa	1	0.999253
P63099	Calcineurin subunit B type 1	PPP3R1	19 kDa	1	0.997935
A0A3Q1MMR9	Protein phosphatase 6 regulatory subunit 3	PPP6R3	92 kDa	3	0.97695
A0A3Q1MF74	Protein kinase C	PRKCE	71 kDa	3	0.99848
A0A3Q1MI80	Protein kinase C	PRKCZ	68 kDa	1	0.997976
Q28105	Endothelial protein C receptor	PROCR	27 kDa	1	0.949548
Q58CY6	Prostamide/prostaglandin F synthase	PRXL2B	21 kDa	5	0.999425
P26779	Prosaposin	PSAP	58 kDa	5	0.999165
Q58DA0	26S proteasome non-ATPase regulatory subunit 4	PSMD4	41 kDa	1	0.976803
A0A3Q1MFP7	Proline-serine-threonine phosphatase interacting protein 2	PSTPIP2	38 kDa	1	0.991726
P58073	Parathyroid hormone-related protein	PTHLH	20 kDa	1	0.99922
F1N339	Tyrosine-protein phosphatase non-receptor type	PTPN11	68 kDa	3	0.991419
A0A3Q1LVT9	Pseudouridine 5'-phosphatase	PUDP	23 kDa	1	0.998078
Q8HXK9	Apoptosis-associated speck-like protein containing a CARD	PYCARD	22 kDa	1	0.993836
Q58D08	Pyrroline-5-carboxylate reductase 3	PYCR3	32 kDa	8	1
A0A3Q1LLL8	Uncharacterized protein	RAB20	25 kDa	1	0.969686
Q8HZJ5	Ras-related protein Rab-27B	RAB27B	25 kDa	4	0.999867
A5PJV4	RAB29, member RAS oncogene family	RAB29	23 kDa	1	0.959697
A0A3Q1MFP2	RAB3 GTPase activating protein catalytic subunit 1	RAB3GAP1	106 kDa	3	0.972461
A4FUG8	Rab GTPase-binding effector protein 2	RABEP2	66 kDa	4	0.999249
A0A3Q1LHL3	Uncharacterized protein	RABL2B	32 kDa	1	0.979428
Q3T0M7	Ran-specific GTPase-activating protein	RANBP1	24 kDa	2	0.96426
A0A3Q1LND5	Ras association (RalGDS/AF-6) and pleckstrin homology domains 1	RAPH1	139 kDa	1	0.99675
P09851	Ras GTPase-activating protein 1	RASA1	116 kDa	2	0.995969
A0A3Q1LNY5	RELA proto-oncogene, NF-kB subunit	RELA	59 kDa	1	0.988882
A0A3Q1LP78	RAB11 binding and LisH domain, coiled-coil and HEAT repeat containing	RELCH	115 kDa	4	0.99983
A2VE52	Oligoribonuclease, mitochondrial	REXO2	27 kDa	1	0.99876
Q08DC7	Regulator of G-protein signaling 19	RGS19	25 kDa	2	0.9981
A0A3Q1N996	Uncharacterized protein	RIPOR1	141 kDa	22	0.999962
E1BHW7	Regulator of MON1-CCZ1	RMC1	75 kDa	5	0.99992
A0A3Q1M7M4	Uncharacterized protein	RNF150	48 kDa	1	0.996283
F1N5X8	RBR-type E3 ubiquitin transferase	RNF217	59 kDa	1	0.986568
F1MIZ7	Ro60, Y RNA binding protein	RO60	94 kDa	2	0.998898
Q5E9E6	60S ribosomal protein L10a	RPL10A	25 kDa	1	0.959783
Q5E973	60S ribosomal protein L18	RPL18	22 kDa	1	0.963686
Q862I1	60S ribosomal protein L24	RPL24	18 kDa	2	0.984416
P39872	60S ribosomal protein L3	RPL3	46 kDa	1	0.999571
Q3SZQ6	60S ribosomal protein L32	RPL32	16 kDa	1	0.997371
F1ML72	Ribosomal protein L34	RPL34	13 kDa	1	0.992139
Q3SZ59	60S ribosomal protein L36a	RPL36A	12 kDa	1	0.967059
Q58DW5	60S ribosomal protein L5	RPL5	34 kDa	2	0.993914
Q58DQ3	60S ribosomal protein L6	RPL6	33 kDa	1	0.974567
Q3T0V4	40S ribosomal protein S11	RPS11	18 kDa	1	0.991011
P62992	Ubiquitin-40S ribosomal protein S27a	RPS27A	18 kDa	7	0.999821
Q56JV9	40S ribosomal protein S3a	RPS3A	30 kDa	2	0.993262
P79103	40S ribosomal protein S4	RPS4	30 kDa	3	0.997646
A0A3Q1LTK5	Ribosomal protein S6 kinase	RPS6KB2	52 kDa	1	0.994693
Q3T0S7	Chromosome 14 open reading frame 166 ortholog	RTRAF	28 kDa	3	0.999997
P02639	Protein S100-A1	S100A1	11 kDa	1	0.995625
P35466	Protein S100-A4	S100A4	12 kDa	1	0.959041
P35541	Serum amyloid A protein	SAA1	15 kDa	2	0.997349
A5D7K1	Specifically androgen-regulated gene protein	SARG	63 kDa	1	0.951034
Q58DF6	Secretory carrier-associated membrane protein 4	SCAMP4	26 kDa	1	0.980391
F1N3R0	Secernin 2	SCRN2	47 kDa	1	0.944797
A6QLN8	SCY1 like pseudokinase 2	SCYL2	103 kDa	2	0.994613
A8YXY3	Selenoprotein F	SELENOF	18 kDa	4	0.99999
A0A3Q1MLN7	Septin 4	SEPTIN4	53 kDa	1	0.975544
A0A3Q1LHE1	Septin 9	SEPTIN9	63 kDa	1	0.940899
A2I7N0	Serpin A3-4	SERPINA3-4	46 kDa	1	0.997774
A2I7N1	Serpin A3-5	SERPINA3-5	46 kDa	4	0.999492
A5PJK0	Serpin B10	SERPINB10	45 kDa	1	0.999523
F1N529	Uncharacterized protein	SERPINB2	46 kDa	7	1
Q8HZY1	Serine protease inhibitor clade E member 2	SERPINE2	44 kDa	1	0.963084
E1BIF7	SH3 domain binding protein 5	SH3BP5	50 kDa	2	0.9958
A6QQ93	Protein shisa-like-2B	SHISAL2B	18 kDa	1	0.98515
A0A3Q1MCX8	Shootin 1	SHTN1	71 kDa	7	0.999314
Q3ZBQ0	NAD-dependent protein deacylase sirtuin-5, mitochondrial	SIRT5	34 kDa	1	0.98728
E1BMS0	Uncharacterized protein	SKIV2L	138 kDa	3	0.992815
A0A3Q1LHK3	Solute carrier family 22 member 5	SLC22A5	28 kDa	1	0.951449
A0A3Q1LFZ9	Sodium/nucleoside cotransporter	SLC28A1	76 kDa	1	0.982605
A3KMY4	Choline transporter-like protein 4	SLC44A4	79 kDa	1	0.980993
Q05B81	Proton-coupled folate transporter	SLC46A1	50 kDa	1	0.996415
E1BPI1	Transporter	SLC6A11	70 kDa	1	0.993704
A6QQF2	SLC7A10 protein	SLC7A10	41 kDa	1	0.984724
A0A3Q1LKY5	Solute carrier family 7 member 5	SLC7A5	54 kDa	1	0.999889
A0A3Q1LJ39	E3 ubiquitin-protein ligase	SMURF2	85 kDa	1	0.9972
A0A3S5ZPV5	SMYD family member 5	SMYD5	47 kDa	1	0.999817
A6QP11	Synaptosomal-associated protein 47	SNAP47	47 kDa	1	0.958091
Q3T0Z8	Small nuclear ribonucleoprotein F	SNRPF	10 kDa	1	0.999976
A0JNJ3	Spartin	SPART	73 kDa	1	0.987813
A0A3Q1M7Z6	Serine peptidase inhibitor, Kunitz type 2	SPINT2	26 kDa	1	0.999303
A6QQP5	SPN protein	SPN	50 kDa	2	0.999922
A0A3Q1LWU2	Spectrin beta chain	SPTBN2	270 kDa	1	0.999042
A0A3Q1LVE4	Sequestosome 1	SQSTM1	56 kDa	1	0.998674
Q2HJF6	Steroid receptor RNA activator 1	SRA1	25 kDa	4	0.999018
A0A3Q1MEH0	Serglycin	SRGN	16 kDa	1	0.999484
A0A3Q1LYQ7	Signal recognition particle 9 kDa protein	SRP9	10 kDa	1	0.979464
F1MI92	Slingshot protein phosphatase 3	SSH3	71 kDa	1	0.995285
A0A3Q1M2I8	Signal transducing adaptor family member 2	STAP2	45 kDa	4	0.999719
Q2KI50	Serine/threonine kinase 16	STK16	35 kDa	1	0.995206
A0A3Q1MWJ5	Stonin 2	STON2	102 kDa	2	0.999832
Q3SWZ3	Syntaxin-4	STX4	34 kDa	1	0.960172
Q2KIK0	Protein SGT1 homolog	SUGT1	38 kDa	5	0.970173
A0A3Q1NDL5	Uncharacterized protein	SVIP	8 kDa	2	0.997226
A0A3Q1M981	Synapsin III	SYN3	35 kDa	1	0.955603
A7E3W5	Synaptogyrin-2	SYNGR2	25 kDa	1	0.975407
P48018	Synaptotagmin-1	SYT1	48 kDa	1	0.988313
F1MIX5	Tachykinin receptor 1	TACR1	47 kDa	2	0.997426
Q148G4	Putative deoxyribonuclease TATDN1	TATDN1	34 kDa	2	0.998797
Q2KJE0	Tax1-binding protein 1 homolog	TAX1BP1	94 kDa	1	0.993959
Q5E951	Tubulin-folding cofactor B	TBCB	28 kDa	2	0.999408
E1BEH7	Tandem C2 domains, nuclear	TC2N	55 kDa	2	0.999962
Q58D57	Growth factor	TDGF1	20 kDa	1	0.978762
Q2T9W2	THUMP domain-containing protein 3	THUMPD3	57 kDa	2	0.956524
A0A3Q1MI24	TOR signaling pathway regulator	TIPRL	31 kDa	3	0.994636
Q2NKZ4	Transketolase-like protein 2	TKTL2	68 kDa	1	0.999354
A4IFT6	TMED7 protein	TMED7	25 kDa	1	0.989117
A0A3Q1LLV5	Transmembrane protein 266	TMEM266	59 kDa	3	0.999665
A0A3Q1LXL9	Transmembrane protein 63A	TMEM63A	87 kDa	1	0.994634
F1MGL5	Uncharacterized protein	TMEM67	111 kDa	1	0.996515
A0A3Q1MB47	Uncharacterized protein	TNFRSF10D	30 kDa	2	0.998093
A0A3Q1MQD7	TPD52 like 2	TPD52L2	26 kDa	3	0.998765
A5PK39	Tripeptidyl-peptidase 2	TPP2	138 kDa	1	0.949665
A7MB76	Trafficking protein particle complex subunit 13	TRAPPC13	47 kDa	1	0.952947
A0A3Q1MRB3	Trafficking protein particle complex subunit	TRAPPC3	20 kDa	2	0.995812
A0A3Q1N5L8	Uncharacterized protein	TRAPPC8	161 kDa	1	0.980078
Q6QUN5	Triggering receptor expressed on myeloid cells 1	TREM1	25 kDa	1	0.99638
F1N6I9	TRIO and F-actin binding protein	TRIOBP	65 kDa	2	0.999756
A2VDU0	Thyroid hormone receptor interactor 10	TRIP10	69 kDa	2	0.970255
Q32KU6	Tetraspanin-6	TSPAN6	28 kDa	1	0.991672
F1ME38	Ubiquitin like modifier activating enzyme 6	UBA6	119 kDa	1	0.962244
A5PKG6	Ubiquitin conjugation factor E4 A	UBE4A	123 kDa	2	0.998709
Q9XSJ0	Ubiquitin carboxyl-terminal hydrolase isozyme L5	UCHL5	37 kDa	1	0.972989
A0A3Q1N3E8	Ubiquitin recognition factor in ER associated degradation 1	UFD1	34 kDa	1	0.994886
A0A3Q1MWV6	Uncharacterized protein	UMAD1	15 kDa	1	0.983495
E1BBH4	Unc-93 homolog B1, TLR signaling regulator	UNC93B1	68 kDa	2	0.999993
F1N0Y0	Uridine phosphorylase	UPP1	53 kDa	1	0.991014
E1BLV6	Valyl-tRNA synthetase	VARS	140 kDa	4	0.997401
Q58CQ9	Pantetheinase	VNN1	57 kDa	3	0.998137
F6Q850	VPS26 endosomal protein sorting factor C	VPS26C	33 kDa	1	0.999505
A0A3Q1M1R9	V-set immunoregulatory receptor	VSIR	34 kDa	1	0.967721
G5E600	WASH complex subunit 4	WASHC4	136 kDa	1	0.975444
Q2KIY3	WD repeat and FYVE domain-containing protein 1	WDFY1	46 kDa	2	0.984022
E1B9V7	WD repeat domain 37	WDR37	54 kDa	2	0.995266
Q5E9I7	Methylosome protein 50	WDR77	37 kDa	2	0.966278
Q2HJE1	WD repeat-containing protein 91	WDR91	83 kDa	2	0.987857
A0A3Q1LPA0	WAS/WASL interacting protein family member 2	WIPF2	23 kDa	1	0.987149
A0A3Q1M7X4	WD repeat domain, phosphoinositide interacting 1	WIPI1	51 kDa	2	0.971134
A6H743	ZFAND2B protein	ZFAND2B	28 kDa	1	0.992675
Q2HJ64	Zinc finger FYVE-type containing 19	ZFYVE19	44 kDa	1	0.996179
G3MZ19	Uncharacterized protein	ZG16B	18 kDa	3	0.999924
Q2TBX0	Zinc finger protein ZPR1	ZNF259	51 kDa	2	0.998842
